# Supplementary material for: NetCom: A Network-Based Tool for Predicting Metabolic Activities of Microbial Communities Based on Interpretation of Metagenomics Data
Source: Microorganisms. 2021 Aug 30;9(9):1838. doi: 10.3390/microorganisms9091838 (PMC8468097; doi:10.3390/microorganisms9091838)
Supplement: Supplementary file 1 [file microorganisms-09-01838-s001.zip]

Archive with 27 entries (26 files):
- Data S1/
- Data S1.zip
- Data S1/3D_network_root.html
- Data S1/3D_network_root_0_Drug_metabolism_-_other_enzymes.html
- Data S1/3D_network_root_1_Biosynthesis_of_12-,_14-_and_16-membered_macrolides.html
- Data S1/3D_network_root_2_Biotin_metabolism.html
- Data S1/3D_network_root_3_Anthocyanin_biosynthesis.html
- Data S1/3D_network_root_4_Steroid_hormone_biosynthesis.html
- Data S1/3D_network_root_5_Naphthalene_degradation.html
- Data S1/3D_network_soil.html
- Data S1/Readme.txt
- Data S1/root_compounds.txt
- Data S1/root_Compounds_pathway.csv
- Data S1/root_ECs.txt
- Data S1/root_Enzymes_pathway.csv
- Data S1/root_Network.png
- Data S1/root_resources.txt
- Data S1/root_Resources_pathway.csv
- Data S1/soil_compounds.txt
- Data S1/soil_Compounds_pathway.csv
- Data S1/soil_ECs.txt
- Data S1/soil_Enzymes_pathway.csv
- Data S1/soil_Network.png
- Data S1/soil_resources.txt
- Data S1/soil_Resources_pathway.csv
- FIGURE S1.pdf
- File_S1.txt
