# Supplementary material for: NetCom: A Network-Based Tool for Predicting Metabolic Activities of Microbial Communities Based on Interpretation of Metagenomics Data
Source: Microorganisms. 2021 Aug 30;9(9):1838. doi: 10.3390/microorganisms9091838 (PMC8468097; doi:10.3390/microorganisms9091838)
Supplement: Supplementary file 1 [file microorganisms-09-01838-s001.zip › Data S1/root_compounds.txt]

C00338; C00344; C03296; C01163; C16155; C00498; C14775; C04438; C00004; C01142; C04181; C04734; C09332; C05465; C06762; C03453; C00188; C01450; C00233; C05274; C01210; C05483; C01563; C15585; C00627; C12623; C05336; C16465; C00506; C00805; C00227; C03267; C01250; C15650; C14180; C15606; C14093; C00544; C06723; C04756; C01268; C03979; C17268; C04233; C13632; G00872; C00079; C08537; C01260; C00552; G10587; C04688; C12211; C05464; C02133; C05473; C11521; C00255; C04691; C16263; C00181; C01300; C05102; C00671; G10981; C06423; C06366; C04282; C00096; C01182; C14748; C00438; C01756; C05841; C00315; C06407; C05665; C05400; C03765; C05651; C04706; C00356; C00334; C00365; C04287; C19880; C06240; G10608; C00163; C00350; G00147; C02378; C16298; C03232; C01021; C00086; C00167; C02565; C05396; C02351; G00082; C00624; C05966; C00310; G10546; C02376; C05475; C00555; C00617; C03451; C01062; C14450; C05268; C00695; C03012; C05772; C05262; C00198; C00740; C00734; C13482; C01061; C05754; C00040; C02591; C12455; C00207; C07086; C14773; C00168; C00072; C00898; C01089; C00669; G00057; C00822; C07646; C01699; C00251; C19796; C01327; C04677; C02693; C14825; C11946; C06244; C00645; C16618; C04225; C00077; C05945; C14749; C05824; C03459; C06398; C05122; C06055; C05259; C15668; C18337; C17204; C13631; C00958; C02588; C05928; C04506; C11588; C05270; C05484; C12624; C05835; C00739; C02412; C00208; C02047; C00532; C06102; C02247; C00116; C05713; C00194; C01153; C16461; G00124; C05755; C00197; C02888; C00422; C00330; C06030; C06473; C00177; C01110; C04373; C00083; C02988; C05335; C03939; C03081; C04618; C08552; C01185; C01872; C16631; G10617; C05422; C11823; C11583; C00877; C04435; C00151; C01335; C02119; C02226; C02492; C19878; C00026; C00706; C14769; C11735; C02352; C00020; C05703; C00689; C12348; C00112; C00545; G01941; C04442; G11136; C15492; C03239; C11984; C03826; C05528; C01885; C01788; C05212; C01031; C01367; C16613; C00462; C00514; C12650; C01847; C01214; C12138; C06035; C00836; C05258; C00014; C02593; C05773; C00791; G11113; C18312; C05526; C15699; C04534; C00262; C04037; C00108; C03912; C02553; G00089; C14106; C12210; C00636; C01721; C00060; G13057; C01528; C14868; C02320; G10599; C05452; C15925; C16672; C05758; C05261; C06241; C00024; C01222; G00370; C02647; C05759; C00473; C07446; C00986; C02474; C04411; C01179; C12644; C16634; C07024; C17749; C11915; C00097; G00076; C01045; C11982; C01929; C00270; C00089; C18314; C00141; C00053; C00063; C01697; C00672; C00433; C00439; C01144; C05929; C11957; G00092; C16157; C00533; C18681; C03160; G13052; C00684; C05652; C03793; C11960; C00750; C02504; C00106; C04431; C02946; G00036; C03044; C03072; C00682; C00119; C00286; C04646; C05454; C00441; C02291; C01134; C11966; C00882; C00170; C02933; C05689; C17327; C06622; C01286; C02843; C00905; C01165; C00984; C12248; C11981; C04882; C20657; C03561; C00243; C05477; C04633; C05453; C12739; C00010; G00085; C15541; C00398; C02737; C05478; C04877; G13023; G10238; C00071; C05135; G11055; C00105; C12350; C06504; C02520; G00275; C02583; C00577; C00237; C11173; C04824; C00582; C05629; C05263; G00067; C00697; C11942; C00075; C00029; C12356; C00593; C04666; C01177; C04257; C05411; C01419; C12354; C01127; C07565; C00392; C16396; C08301; C01063; C20373; C00802; C05471; C18048; C05688; G00025; C00637; G00077; C00013; C00048; C04895; C00688; C01283; C03758; C06006; C04180; C07836; C16619; C01079; C03221; C00009; C06790; C00192; C14105; C01612; C01278; C12137; C06320; C00361; C00065; C00664; C13621; G10545; C04352; C11638; C04559; C05472; C00140; C06791; C00132; C04620; C00042; C16448; G10508; C00234; C00345; C20238; C00292; C00154; C00458; C00041; C01720; C03512; C05265; C20377; C01122; C05848; C01271; C16635; C00055; C00312; C16239; C00124; C06124; C00760; C00199; C00718; C05264; C02876; C15565; C01168; C00794; G09795; C00449; G00123; C04631; C00337; C00069; C00283; C01909; G10518; C00827; C11944; C00214; C01931; C04419; C00266; C00037; C05817; C05974; C00427; C20374; C01904; C04272; C06893; C00001; C03269; C18092; C03067; C00596; C00224; C06112; C00536; C01019; C14085; C05539; G00078; C05761; C06547; C16463; C06057; C17750; C00230; C05479; C00084; C00088; C11736; C16520; C14874; C00036; C03684; C00880; C00109; C11922; C02282; C05956; C14778; C00680; C00721; C04546; C00389; C00242; C16688; C04332; C00219; C02430; C03479; C02937; C06509; C05748; C00558; C05922; C02656; C04507; C02814; C02214; C01750; C06040; C05412; C00221; C04039; C11919; C04348; C00158; G13026; C00906; C17401; G10620; C02780; C05379; C03785; C18060; C07649; C20258; C17234; C00090; C01876; C00357; C01101; C01219; C05983; C00153; C14116; C19888; C02354; C06329; C12425; C05923; C04390; C05745; C02191; C01216; C05359; C06118; C00937; C20375; C00099; C05726; C03415; C00007; C01353; C00857; G10504; C00354; C00493; C00236; G10842; C02501; C01228; C05749; C06441; C05470; C00668; C05925; C04742; C01732; C00178; C03406; C14823; C06010; C02091; C00061; C05401; C06481; C00258; C05360; C06194; C19771; C00360; C05639; C11968; C05172; C00218; C19673; C00559; C00025; C04002; C16630; C05757; C06735; C15651; C00121; C00092; C00327; C11004; C05067; C01114; C00469; C01083; C11910; C02739; C05746; C06022; C00349; C00245; G13051; C11979; C10385; C04642; C08285; C03263; C00002; C04522; C00123; C01468; C16154; C03440; C00846; C18904; C00860; C00369; C07088; C00542; C01037; C00003; C16615; C00429; C00886; G00086; C14813; C16620; C16737; C13624; C04044; C00156; C11965; C01959; C00299; C00155; G00050; G00108; C01239; C02112; C08639; C01010; C05600; C05747; C00677; G00051; C02960; C06482; C05840; C02625; C00407; C05275; C04724; C08362; C19846; G11109; C16297; C06892; C00800; C03506; C15647; C05519; C14830; C11062; C19845; C06143; C03419; C00681; C00267; C05100; C04619; C00417; C05973; C16850; C01152; C05823; C01188; C03383; C00157; G13029; C00231; C04122; C06630; C11947; C06427; C05931; C03150; C14782; C16519; C04596; C16542; C11983; C18678; C06510; G11160; C03167; C04281; C00976; C12426; C04540; C00792; C14814; C00054; C05271; C01094; C05760; C00031; C18247; C00483; C03620; C00008; C00059; C11088; C00430; C20378; C02244; C15556; C00380; C05744; C04483; C03125; C05332; C14870; C00405; C13620; C18032; C20447; C01267; C00581; C05753; C05145; C00080; C14084; C06046; C00954; C00159; C05933; C02350; C08542; C03175; C06311; C04810; C01077; G13024; C12406; C00431; C00633; C16186; C05406; C02535; C06202; C00091; C00894; C00475; C05378; C03402; C03046; C05853; C06714; C02480; C00174; C05463; C00363; C20139; C04230; C18246; G10622; C01212; C05269; C00074; C04046; C04299; C11481; G10770; C13952; C02954; C07090; C04308; C00522; C01028; C00082; C00566; C03319; C00279; C03360; C18034; C00692; C06761; C01801; C01005; C01269; C16698; C04221; C06215; C16738; C04052; C00325; C00161; C05546; C06408; C00257; C05596; C11945; C00015; G00249; C00540; C05668; C01180; C00631; C03231; C01368; C02612; C02995; C05345; C12640; C11536; C05466; C11427; C05653; C00095; C06793; C02505; C00575; C01241; C05601; C06148; C06017; C02336; C00364; C05451; C00463; C10906; C04076; C13635; C03203; C11971; C02280; C01812; C03289; C00021; C00288; C11956; C14094; C01346; C03664; C04133; C16148; C13629; C00437; G10609; C14781; G00073; C06635; C02124; C01656; C16399; C00147; C03885; C20138; C14419; C00241; C00134; C03539; C00375; C14866; C01118; C05585; C01146; C02669; C05750; C00165; C00989; C01233; C01036; C00966; C00043; C08539; C06620; C18336; C00144; C00173; C19887; C08544; C20239; C01026; G13027; C00446; C11866; C05710; C00016; C05729; C00691; C06201; G00015; G00289; C16146; C16614; C00307; C05756; C01013; G01977; G00850; C00666; C19882; G00072; C04615; C11538; C04932; C03114; C03393; C02225; C00320; C02218; C00366; C00864; C06054; C00005; C02266; C00118; C00169; C00665; G00090; C00300; C00583; C04454; C06027; C06060; C05712; C00409; C00957; C16551; C02782; C06503; C00979; C17326; C01240; C05223; C01120; C14103; C11867; C02679; C00332; C00347; C05993; C00254; C00921; C06718; C01209; C14768; C03547; C00185; C12147; C03341; C02700; C05847; C00911; C00436; C13623; C01170; C00191; C00103; C01092; C00213; C03585; C16420; C16565; C01384; C05691; C01302; C06672; C03120; C03508; C03291; C00991; C00879; C17758; C18026; C03294; C15700; C05382; C05474; C01035; C00302; C01041; C03892; C00900; C11354; C00638; C12405; C00346; C18028; C03972; C00052; C00204; C00497; C13622; C02475; C05730; C11932; G13059; C02554; C18248; C00588; C04874; C04242; G00081; C02967; C11963; C00931; C11916; C01100; C01417; C02944; C00641; C02839; C03918; C00253; C01832; C16647; C04501; C17570; C00263; C05469; C16219; C03771; C04105; C05936; C01102; C00513; C06032; C16561; C00570; C00972; C05763; C00189; C01097; C11909; C15667; C03740; C00035; C00311; C04051; C05822; C00195; C06508; C01866; C04236; C17207; C01251; C05227; C05235; C01769; C00388; C03618; C01508; C03564; C15767; C00067; C19879; C05778; C01194; C01551; C00022; C05989; C00515; C01762; C00355; C00379; C05980; C00137; C00587; C02741; C16432; C00826; C16641; C05116; C06760; C00111; C04575; C00376; C04717; C00222; C06250; C17203; C11976; C03127; G01275; C04558; C07478; C01157; C04043; G00293; C00719; C04349; C00576; C03589; C07089; C16518; C00120; C01040; C11863; C07447; C02265; C11821; C00259; C00797; C00100; C00146; C06416; C06044; C17255; C01043; C03557; C07838; C16156; C00644; C05276; C04484; C12414; C07054; C04751; C05260; C02527; C00179; C05399; C06399; C00226; C00186; C02508; C05699; C08540; C01218; C00133; G13028; C01011; C05681; C04283; C05673; C02670; C01137; C04112; C00491; C02097; C00011; C20683; C01962; C16220; C04145; C03194; C00078; C03692; C08276; C04479; C02391; C01571; C00309; C00402; C16264; C00464; C19724; C11472; C02987; C20485; C01213; C03806; C00203; C04421; C16315; C04807; C02992; C00499; C02222; G13053; C00501; C03794; C02727; C00117; C00044; C06019; C00445; G00094; C01304; C03090; C15527; C05752; C00201; C06406; C01629; C02000; C00073; C00390; C06442; C02637; C02375; C04593; C02631; C00295; C12413; C00887; C06506; C11907; C03955; C00461; C00640; C00993; C16622; C00232; C02532; G13058; C02557; C18311; G00149; C00301; C05167; C06507; G00102; C11921; C02630; C00568; C05751; C00135; C16632; C01050; G10737; C04317; C17755; C07585; C00504; C02642; C03058; C00550; C12622; C11959; C05999; G10529; C07645; C03724; C02411; C00122; C14115; C05267; C04823; G00093; C04302; C00152; C08620; C00064; C05844; C05482; C06676; C20372; C04142; C06319; C01051; C06062; C00046; C05476; C00127; C04297; C00546; C06792; C00256; C05480; C00415; C14826; C00683; C01236; C00058; C00618; G13043; C02730; C05512; C05905; C00018; C00693; C00663; C02353; C11973; C04635; C11958; C00944; C15809; C00387; C06056; C18218; C00166; C04652; C01086; C00614; C04896; C00093; G00031; C03454; C12355; C01606; G00736; C00184; C00705; C04188; C00714; C05551; C00658; G00109; C00229; C06397; C10443; C03223; G10488; C00206; G13025; C04186; C18076; C00282; C00085; C00423; C01755; G00501; G12336; C00670; C05692; C15532; G10591; C00217; C04738; C15930; C01921; C03287; C05638; C05775; C04517; G00052; C00440; C00988; C03741; C05361; C00726; C00474; G10336; C00371; C11974; C04494; C03680; C05946; G00032; C03838; C05947; C14771; G00008; C05764; C00810; C05338; C03586; C16147; C05698; C01096; G13039; C00162; C13634; C04919; C16543; C00049; C02714; C00143; C14770; C01322; C03859; C00160; C13645; C16300; C00249; C16633; C11871; G13030; C16911; C02189; G00068; C01672; C00114; C14820; C01115; C00785; C14821; C18680; C04537; C00605; C00264; G00069; C17959; C00642; C05852; C07335; C01944; C05672; C07073; C01234; C01186; C11927; C04322; C00679; C02355; G00054; C00164; C06193; C01934; C00136; C00294; C00333; C00673; C05994; C02984; C01161; C01172; C01595; C12395; C00526; C00685; C02335; C02985; C07479; C01190; C03089; C11943; C02478; C06231; C11955; C03492; C03722; C02163; C02380; C18129; C00131; G10619; C04582; C08604; C11980; C05682; G13054; C14899; C00212; C00051; C00101; C11967; C01235; C00454; C06426; C00269; G00097; C00148; C01024; C02035; C14812; C00842; C00006; C00319; C04512; C00039; C03657; C00885; C04778; C00817; C03283; C05273; C06033; C00508; C16404; C11975; C05762; G00278; C00447; C06505; C05932; C05921; C02528; C00094; C02702; C00620; G10506; C15547; C14117; C05903; C02463; C02469; C02029; C05565; C12045; C04006; C03772; C00019; C00470; G00084; C04916; C06156; C03063; C02798; C01326; C00296; C04246; C05266; C16153; C01103; C14772; C00603; C04462; C05481; C00818; C00770; C16999; C00601; C04732; C14774; C04748; G10495; C00033; C00062; C00362; C03082; C14118; C00819; G13038; C07091; C16560; C06730; C00763; C00183; C06113; C00655; C00942; C05654; C17010; C05272; C14463; C03837; C20376; C00385; C00416; C03926; C05796; G10818; C00460; C19776; C05655; C15673; C11972; C02232; G10843; C00459; C14871; C05165; C00275; C11148; C20772; C11355; C00149; C06007; C03511; C14610; C00455; C02128; C04053; C19889; C16443; C00128; C06717; C00047; C00352; C11537; G00148; G01318; G00066; C05552; C00870; C18033; C11964; C03921; C06637; G00103; C00130
