# Supplementary material for: NetCom: A Network-Based Tool for Predicting Metabolic Activities of Microbial Communities Based on Interpretation of Metagenomics Data
Source: Microorganisms. 2021 Aug 30;9(9):1838. doi: 10.3390/microorganisms9091838 (PMC8468097; doi:10.3390/microorganisms9091838)
Supplement: Supplementary file 1 [file microorganisms-09-01838-s001.zip › Data S1/root_Compounds_pathway.csv]

	Pathway	Odds	P-val	entities	l_InPathwayDE	l_InPathwayNotDE	l_NotInPathwayDE	l_NotInPathwayNotDE	Count	P-val_corrected	entities_names
62	Drug metabolism - other enzymes	7.155694879832811	3.943301410266651e-05	['C04242', 'C16615', 'C02320', 'C16641', 'C07447', 'C16620', 'C05361', 'C16631', 'C16632', 'C16619', 'C16633', 'C07585', 'C02380', 'C07446', 'C16613', 'C16614', 'C16622', 'C12650', 'C16630', 'C04646', 'C07649', 'C12739', 'C00006', 'C11173', 'C16618', 'C16635', 'C16542', 'C07054', 'C16634', 'C16543', 'C11736', 'C00003']	32	3	1595	1070	32	0.0006703612397453306	['5-Fluorodeoxyuridine monophosphate', "6-Methylthiopurine 5'-monophosphate ribonucleotide", 'R-S-Glutathione', 'Irinotecan', 'Acetylhydrazine', '6-Methylthioguanosine monophosphate', 'Hydrazine', 'alpha-Fluoro-beta-ureidopropionic acid', 'alpha-Fluoro-beta-alanine', '6-Thioguanosine monophosphate', '5-Fluorouridine', 'N-Acetylisoniazid', '6-Mercaptopurine', 'Isonicotinic acid', '6-Thiourate', '6…
16	Biosynthesis of 12-, 14- and 16-membered macrolides	4.2853918495297805	0.0004686285549860154	['C00683', 'C11966', 'C11980', 'C11982', 'C11963', 'C11921', 'C11916', 'C00100', 'C11972', 'C11973', 'C11975', 'C11960', 'C11984', 'C11965', 'C11967', 'C11979', 'C11981', 'C11968', 'C11958', 'C06630', 'C11959', 'C11974', 'C11971', 'C11964', 'C11976', 'C11956', 'C11955', 'C00083', 'C02557', 'C11983', 'C06635', 'C11957']	32	5	1595	1068	32	0.003983342717381131	['(S)-Methylmalonyl-CoA', 'Avermectin A1b monosaccharide', 'Avermectin A1a aglycone', 'Avermectin A1a monosaccharide', 'Avermectin B1b aglycone', 'dTDP-L-oleandrose', 'dTDP-L-mycarose', 'Propanoyl-CoA', 'Avermectin A2a aglycone', 'Avermectin B2a monosaccharide', 'Avermectin B2a', 'Avermectin A2b', 'Avermectin A1a', 'Avermectin B1b monosaccharide', 'Avermectin B1b', 'Avermectin B1a aglycone', 'Ave…
36	Biotin metabolism	5.114297589359934	0.001658488668605967	['C00120', 'C20378', 'C20374', 'C02656', 'C00047', 'C01092', 'C20372', 'C19846', 'C20375', 'C05921', 'C05552', 'C06250', 'C19673', 'C01209', 'C01909', 'C01063', 'C20373', 'C00086', 'C20377', 'C20683', 'C20376', 'C19845', 'C01037']	23	3	1604	1070	23	0.009398102455433812	['Biotin', 'Enoylpimeloyl-[acp] methyl ester', 'Enoylglutaryl-[acp] methyl ester', 'Pimelate', 'L-Lysine', '8-Amino-7-oxononanoate', '3-Ketoglutaryl-[acp] methyl ester', 'Pimeloyl-[acyl-carrier protein] methyl ester', 'Glutaryl-[acp] methyl ester', "Biotinyl-5'-AMP", 'Biocytin', 'Holo-[carboxylase]', 'Malonyl-[acp] methyl ester', 'Malonyl-[acyl-carrier protein]', 'Dethiobiotin', '6-Carboxyhexanoy…
7	Anthocyanin biosynthesis	inf	0.003753246544557509	['C08604', 'C08620', 'C12644', 'C12138', 'C08639', 'C12137', 'C12640', 'C16298', 'C16315', 'C05905', 'C16297']	11	0	1616	1073	11	0.010649214199769434	['Chrysanthemin', 'Cyanidin 3-O-rutinoside', 'Pelargonidin 3-O-rutinoside', 'Delphinidin 3-O-glucoside', 'Cyanin', 'Pelargonidin 3-O-glucoside', 'Pelargonidin 3-O-(6-caffeoyl-beta-D-glucoside) 5-O-beta-D-glucoside', 'Cyanidin 5-O-glucoside', 'Tulipanin', 'Cyanidin', 'Pelargonidin 3-O-(6-caffeoyl-beta-D-glucoside)']
150	Steroid hormone biosynthesis	5.990677439403356	0.0037585461881539184	['C05483', 'C05469', 'C05473', 'C05480', 'C05481', 'C05479', 'C05474', 'C05470', 'C05478', 'C05482', 'C05475', 'C04373', 'C03772', 'C05476', 'C05472', 'C05477', 'C05471', 'C05484']	18	2	1609	1071	18	0.010649214199769434	['3alpha,20alpha,21-Trihydroxy-5beta-pregnane-11-one', '17alpha,21-Dihydroxy-5beta-pregnane-3,11,20-trione', '11beta,21-Dihydroxy-3,20-oxo-5beta-pregnan-18-al', '3alpha-Hydroxy-5beta-pregnane-20-one', 'Cortolone', '5beta-Pregnane-3,20-dione', '3alpha,11beta,21-Trihydroxy-20-oxo-5beta-pregnan-18-al', 'Tetrahydrocortisone', '3alpha,21-Dihydroxy-5beta-pregnane-11,20-dione', 'Cortol', '11beta,21-Dihy…
110	Naphthalene degradation	5.990677439403356	0.0037585461881539184	['C14094', 'C14117', 'C03012', 'C14105', 'C14116', 'C14093', 'C14085', 'C03203', 'C00091', 'C14084', 'C00090', 'C00805', 'C06730', 'C06202', 'C14103', 'C14118', 'C14115', 'C14106']	18	2	1609	1071	18	0.010649214199769434	['2-Carboxy-2-hydroxy-8-carboxychromene', 'Naphthyl-2-methylene-succinyl-CoA', 'Naphthalene-1,2-diol', '1,2-Dihydroxy-7-hydroxymethylnaphthalene', 'Naphthyl-2-methyl-succinyl-CoA', '1,2-Dihydroxy-8-carboxynaphthalene', '2-Hydroxy-8-methylchromene-2-carboxylate', '1-Hydroxy-2-naphthoate', 'Succinyl-CoA', '1,2-Dihydroxy-8-methylnaphthalene', 'Catechol', 'Salicylate', '4-Methylcatechol', 'Salicylald…
133	Primary bile acid biosynthesis	3.9789473684210526	0.04107901238968061	['C05453', 'C05454', 'C05465', 'C00695', 'C05466', 'C01921', 'C00245', 'C05452', 'C05122', 'C02528', 'C00037', 'C05451']	12	2	1615	1071	12	0.09976331580351007	['7alpha,12alpha-Dihydroxy-5beta-cholestan-3-one', '3alpha,7alpha,12alpha-Trihydroxy-5beta-cholestane', 'Taurochenodeoxycholate', 'Cholic acid', 'Glycochenodeoxycholate', 'Glycocholate', 'Taurine', '3alpha,7alpha-Dihydroxy-5beta-cholestane', 'Taurocholate', 'Chenodeoxycholate', 'Glycine', '7alpha-Hydroxy-5beta-cholestan-3-one']
33	Biosynthesis of type II polyketide products	2.319590824550527	0.09718398258068062	['C00061', 'C01847', 'C18681', 'C18680', 'C18337', 'C18336', 'C12426', 'C12395', 'C12405', 'C12414', 'C18678', 'C12406', 'C12413', 'C12425']	14	4	1613	1069	14	0.2065159629839463	['FMN', 'Reduced FMN', "C1'-C9-Glycosylated UWM6", 'Jadomycin A', '9,14-Decaketide intermediate 1', '7,12-Decaketide intermediate 1', 'Rhodomycin D', 'Jadomycin B', '100-1', 'Urdamycin G', 'UWM6', 'Urdamycin B', 'Urdamycin A', 'epsilon-Rhodomycinone']
146	Starch and sucrose metabolism	0.5774266257433339	0.9798249381036516	['C00029', 'C00085', 'C01083', 'C00208', 'C00760', 'C00103', 'C00501', 'C00718', 'C00498', 'C02591', 'C04534', 'C00663', 'C00089', 'C00031', 'C00721', 'C02995', 'C16688', 'C00185', 'C00095', 'C06215', 'C00092', 'C00369', 'C00689']	23	26	1604	1047	23	0.996808774393324	['UDP-glucose', 'D-Fructose 6-phosphate', 'alpha,alpha-Trehalose', 'Maltose', 'Cellulose', 'D-Glucose 1-phosphate', 'CDP-glucose', 'Amylose', 'ADP-glucose', "Sucrose 6'-phosphate", '6-Phospho-beta-D-glucosyl-(1,4)-D-glucose', 'beta-D-Glucose 1-phosphate', 'Sucrose', 'D-Glucose', 'Dextrin', "Maltose 6'-phosphate", 'Sucrose 6-phosphate', 'Cellobiose', 'D-Fructose', 'Levan', 'D-Glucose 6-phosphate',…
135	Propanoate metabolism	0.6526645768025079	0.965063726368808	['C00683', 'C02225', 'C00033', 'C05235', 'C00111', 'C00132', 'C00091', 'C00894', 'C02876', 'C00100', 'C00164', 'C00042', 'C00332', 'C05668', 'C00207', 'C04593', 'C00109', 'C00186', 'C00099', 'C00024', 'C00222', 'C00546', 'C05989', 'C00163', 'C01013', 'C02335', 'C00827', 'C01213', 'C00583', 'C04225', 'C00083', 'C05983']	32	32	1595	1041	32	0.996808774393324	['(S)-Methylmalonyl-CoA', '2-Methylcitrate', 'Acetate', 'Hydroxyacetone', 'Glycerone phosphate', 'Methanol', 'Succinyl-CoA', 'Propenoyl-CoA', 'Propanoyl phosphate', 'Propanoyl-CoA', 'Acetoacetate', 'Succinate', 'Acetoacetyl-CoA', '3-Hydroxypropionyl-CoA', 'Acetone', '(2S,3R)-3-Hydroxybutane-1,2,3-tricarboxylate', '2-Oxobutanoate', '(S)-Lactate', 'beta-Alanine', 'Acetyl-CoA', '3-Oxopropanoate', 'M…
98	Lipopolysaccharide biosynthesis	0.8221841941505912	0.7752844418664042	['C05382', 'C07836', 'C00043', 'C00229', 'C04824', 'C19879', 'C06398', 'C19880', 'C05761', 'C19878', 'C05223', 'C07838', 'C06397', 'C04738', 'C04652', 'C00199', 'C11472', 'C06022', 'C04919', 'C04932']	20	16	1607	1057	20	0.996808774393324	['Sedoheptulose 7-phosphate', 'D-glycero-beta-D-manno-Heptose 7-phosphate', 'UDP-N-acetyl-alpha-D-glucosamine', 'Acyl-carrier protein', 'Lipid X', 'D-glycero-alpha-D-manno-Heptose 1,7-bisphosphate', 'ADP-L-glycero-beta-D-manno-heptose', 'D-glycero-alpha-D-manno-Heptose 1-phosphate', 'Tetradecanoyl-[acp]', 'D-glycero-alpha-D-manno-Heptose 7-phosphate', 'Dodecanoyl-[acyl-carrier protein]', 'D-glyce…
159	Thiamine metabolism	0.7524927203741286	0.7935923370983125	['C15809', 'C00082', 'C00097', 'C00022', 'C00118', 'C00037', 'C00018', 'C00003']	8	7	1619	1066	8	0.996808774393324	['Iminoglycine', 'L-Tyrosine', 'L-Cysteine', 'Pyruvate', 'D-Glyceraldehyde 3-phosphate', 'Glycine', 'Pyridoxal phosphate', 'NAD+']
80	Glycerophospholipid metabolism	0.6329835889157923	0.9770461694910522	['C05974', 'C01241', 'C02737', 'C00344', 'C00093', 'C00513', 'C13482', 'C00681', 'C00111', 'C04308', 'C04438', 'C05973', 'C00040', 'C00670', 'C00570', 'C03892', 'C00157', 'C00189', 'C00641', 'C01194', 'C00346', 'C00114', 'C04233', 'C00269', 'C00307', 'C00350', 'C01233', 'C04230', 'C01210', 'C05980', 'C00416', 'C18129', 'C00084', 'C00588']	34	35	1593	1038	34	0.996808774393324	['2-Acyl-sn-glycero-3-phosphoserine', 'Phosphatidyl-N-methylethanolamine', 'Phosphatidylserine', 'Phosphatidylglycerol', 'sn-Glycerol 3-phosphate', 'CDP-glycerol', 'Phosphodimethylethanolamine', '1-Acyl-sn-glycerol 3-phosphate', 'Glycerone phosphate', 'Phosphatidyl-N-dimethylethanolamine', '1-Acyl-sn-glycero-3-phosphoethanolamine', '2-Acyl-sn-glycero-3-phosphoethanolamine', 'Acyl-CoA', 'sn-Glycer…
73	Fructose and mannose metabolism	0.8410282131661442	0.7829585797897153	['C00976', 'C03267', 'C00267', 'C00111', 'C00794', 'C05378', 'C01094', 'C01934', 'C00186', 'C00118', 'C00392', 'C18028', 'C01222', 'C01720', 'C03979', 'C00464', 'C00665', 'C02888', 'C05345', 'C01019', 'C02492', 'C00159', 'C00577', 'C00096', 'C02985', 'C00275', 'C00644', 'C00636', 'C00095', 'C00325', 'C01721', 'C01096']	32	25	1595	1048	32	0.996808774393324	['GDP-D-mannuronate', 'beta-D-Fructose 2-phosphate', 'alpha-D-Glucose', 'Glycerone phosphate', 'D-Sorbitol', 'beta-D-Fructose 1,6-bisphosphate', 'D-Fructose 1-phosphate', 'L-Rhamnonate', '(S)-Lactate', 'D-Glyceraldehyde 3-phosphate', 'Mannitol', 'L-Fucono-1,5-lactone', 'GDP-4-dehydro-6-deoxy-D-mannose', 'L-Fuconate', '2-Dehydro-3-deoxy-L-rhamnonate', 'Mannan', 'beta-D-Fructose 2,6-bisphosphate', …
34	Biosynthesis of unsaturated fatty acids	0.32685185185185184	0.996808774393324	['C06426', 'C05764', 'C06427', 'C00249', 'C01595', 'C00154', 'C00219']	7	14	1620	1059	7	0.996808774393324	['(6Z,9Z,12Z)-Octadecatrienoic acid', 'Hexadecanoyl-[acp]', '(9Z,12Z,15Z)-Octadecatrienoic acid', 'Hexadecanoic acid', 'Linoleate', 'Palmitoyl-CoA', 'Arachidonate']
122	Pentose phosphate pathway	0.6526645768025079	0.965063726368808	['C01236', 'C05382', 'C00199', 'C04442', 'C00631', 'C05378', 'C00221', 'C00258', 'C00117', 'C00345', 'C00118', 'C01218', 'C00279', 'C00231', 'C00673', 'C00031', 'C00204', 'C00197', 'C01172', 'C00022', 'C06019', 'C01801', 'C05345', 'C00620', 'C00119', 'C00577', 'C06473', 'C00121', 'C00672', 'C00198', 'C00668', 'C00257']	32	32	1595	1041	32	0.996808774393324	['D-Glucono-1,5-lactone 6-phosphate', 'Sedoheptulose 7-phosphate', 'D-Ribulose 5-phosphate', '2-Dehydro-3-deoxy-6-phospho-D-gluconate', '2-Phospho-D-glycerate', 'beta-D-Fructose 1,6-bisphosphate', 'beta-D-Glucose', 'D-Glycerate', 'D-Ribose 5-phosphate', '6-Phospho-D-gluconate', 'D-Glyceraldehyde 3-phosphate', '6-Phospho-2-dehydro-D-gluconate', 'D-Erythrose 4-phosphate', 'D-Xylulose 5-phosphate', …
165	Ubiquinone and other terpenoid-quinone biosynthesis	0.6246745160194724	0.9541796542323207	['C04145', 'C00885', 'C03160', 'C00423', 'C03885', 'C02730', 'C00082', 'C00156', 'C00544', 'C00251', 'C15547', 'C17010', 'C17570', 'C16519', 'C20772', 'C01179', 'C05848', 'C16999', 'C05847', 'C05817', 'C03657']	21	22	1606	1051	21	0.996808774393324	['all-trans-Nonaprenyl diphosphate', 'Isochorismate', '2-Succinylbenzoyl-CoA', 'trans-Cinnamate', '3-Nonaprenyl-4-hydroxybenzoate', '2-Succinylbenzoate', 'L-Tyrosine', '4-Hydroxybenzoate', 'Homogentisate', 'Chorismate', '1,4-Dihydroxy-2-naphthoyl-CoA', 'de-Hypoxanthine futalosine', '2-Methyl-6-solanyl-1,4-benzoquinol', '2-Succinyl-5-enolpyruvyl-6-hydroxy-3-cyclohexene-1-carboxylate', '3-[(1-Carbo…
