# Supplementary material for: NetCom: A Network-Based Tool for Predicting Metabolic Activities of Microbial Communities Based on Interpretation of Metagenomics Data
Source: Microorganisms. 2021 Aug 30;9(9):1838. doi: 10.3390/microorganisms9091838 (PMC8468097; doi:10.3390/microorganisms9091838)
Supplement: Supplementary file 1 [file microorganisms-09-01838-s001.zip › Data S1/root_ECs.txt]

2.6.1.76; 1.14.11.1; 2.7.1.47; 2.7.8.8; 2.4.99.14; 4.1.1.98; 3.7.1.5; 4.1.1.19; 4.1.1.65; 1.2.1.-; 1.7.99.1; 3.6.1.-; 3.5.4.1; 4.2.1.91; 3.2.1.28; 2.3.1.178; 2.4.2.21; 4.2.1.151; 1.14.11.-; 6.1.1.18; 1.4.3.19; 4.2.1.83; 1.4.3.-; 3.5.4.3; 3.11.1.2; 5.3.1.12; 3.5.1.44; 3.1.3.1; 2.5.1.44; 2.8.3.1; 3.6.1.54; 4.1.2.21; 1.1.1.28; 3.1.4.16; 3.4.-.-; 3.6.1.45; 5.5.1.2; 1.2.1.26; 2.7.1.49; 3.1.1.84; 1.7.2.5; 1.4.99.1; 2.4.99.15; 3.1.1.22; 1.2.1.28; 3.1.1.56; 1.1.1.81; 1.14.13.82; 3.2.1.55; 3.2.1.4; 2.6.1.37; 3.5.1.68; 3.1.1.61; 6.3.1.10; 1.1.1.169; 4.2.1.6; 4.2.1.90; 1.1.1.125; 1.1.5.2; 2.4.99.13; 3.1.11.1; 2.3.1.191; 1.3.99.23; 4.2.2.3; 3.5.2.6; 1.10.3.3; 1.13.-.-; 2.7.1.53; 4.2.1.41; 1.7.1.7; 2.7.13.3; 1.1.1.57; 3.2.1.45; 3.1.1.1; 3.5.3.7; 3.2.1.51; 1.17.1.1; 4.2.1.25; 5.3.1.17; 2.4.1.-; 4.2.99.-; 3.1.7.2; 1.1.1.215; 3.6.3.12; 4.2.2.6; 2.3.1.41; 4.2.2.2; 2.6.1.-; 1.1.1.79; 2.3.1.5; 2.6.1.21; 1.17.1.4; 2.7.1.58; 1.14.13.2; 1.1.1.29; 2.3.1.129; 3.2.1.25; 2.7.1.15; 3.1.1.15; 4.2.1.42; 2.7.1.144; 5.1.3.15; 2.3.1.47; 3.1.1.11; 3.1.2.12; 3.1.4.12; 1.1.1.11; 2.5.1.16; 3.5.1.108; 4.2.3.3; 2.6.1.57; 1.4.99.5; 4.1.1.9; 3.1.1.4; 3.2.1.14; 3.1.3.83; 2.4.1.21; 1.14.15.7; 3.2.2.26; 3.1.3.18; 1.1.1.39; 1.5.8.4; 2.7.7.38; 4.3.1.18; 6.3.2.2; 2.6.1.62; 2.7.7.1; 1.1.1.132; 1.1.1.350; 2.6.1.18; 2.7.7.65; 3.2.1.91; 2.7.1.130; 2.7.4.7; 3.1.1.5; 4.2.1.8; 3.1.11.-; 2.7.1.45; 4.1.1.81; 3.1.1.32; 4.2.1.7; 5.3.1.22; 3.1.3.82; 3.5.1.5; 2.5.1.39; 3.1.1.17; 3.1.1.-; 2.1.1.67; 3.1.4.3; 1.14.19.-; 1.8.1.2; 1.97.1.-; 4.1.1.3; 2.7.1.100; 2.5.1.18; 3.2.1.78; 6.3.3.3; 3.1.1.45; 3.1.1.75; 1.4.1.24; 1.14.13.1; 1.3.1.2; 3.4.21.4; 3.4.24.-; 2.4.1.80; 3.5.1.26; 3.6.1.41; 1.1.1.50; 3.2.1.37; 2.4.1.182; 1.2.1.65; 2.1.1.80; 3.1.6.12; 3.6.3.41; 1.14.12.19; 5.2.1.1; 1.14.13.20; 6.2.1.14; 3.1.3.2; 1.14.16.1; 2.6.1.84; 2.1.1.37; 2.1.1.71; 2.3.1.40; 3.1.3.6; 6.2.1.20; 3.2.1.50; 2.8.3.-; 3.1.3.-; 3.5.1.38; 3.2.1.93; 4.1.1.17; 2.4.99.12; 3.5.1.24; 1.17.4.2; 4.2.1.99; 4.2.1.45; 1.6.99.5
