# Supplementary material for: NetCom: A Network-Based Tool for Predicting Metabolic Activities of Microbial Communities Based on Interpretation of Metagenomics Data
Source: Microorganisms. 2021 Aug 30;9(9):1838. doi: 10.3390/microorganisms9091838 (PMC8468097; doi:10.3390/microorganisms9091838)
Supplement: Supplementary file 1 [file microorganisms-09-01838-s001.zip › Data S1/root_Enzymes_pathway.csv]

	Pathway	Odds	P-val	entities	l_InPathwayDE	l_InPathwayNotDE	l_NotInPathwayDE	l_NotInPathwayNotDE	Count	P-val_corrected
89	Lipopolysaccharide biosynthesis	inf	0.010121000081966614	['2.3.1.129', '2.7.1.130', '3.6.1.54', '3.1.3.83', '2.4.99.13', '2.4.99.12', '2.3.1.191', '3.1.3.82', '2.4.1.182', '3.5.1.108', '2.7.7.38']	11	0	187	100	11	0.2125410017212989
10	Ascorbate and aldarate metabolism	inf	0.03618582698744454	['3.1.1.17', '1.10.3.3', '1.2.1.26', '3.1.1.15', '2.7.1.53', '4.2.1.42', '4.2.1.41', '4.2.1.25']	8	0	190	100	8	0.2533007889121118
113	Pentose and glucuronate interconversions	6.387096774193548	0.03426383061786924	['1.2.1.26', '4.2.2.6', '2.7.1.53', '5.3.1.12', '4.2.2.2', '4.2.1.7', '1.1.1.57', '2.7.1.47', '3.1.1.11', '4.2.1.8', '1.1.1.11', '5.3.1.17']	12	1	186	99	12	0.2533007889121118
151	Thiamine metabolism	inf	0.12728876072066925	['2.7.4.7', '2.7.1.49', '3.1.3.1', '3.1.3.2', '1.4.3.19']	5	0	193	100	5	0.4760307929555738
27	Biotin metabolism	inf	0.12728876072066925	['2.3.1.41', '6.2.1.14', '2.6.1.62', '2.3.1.47', '6.3.3.3']	5	0	193	100	5	0.4760307929555738
68	Glycerophospholipid metabolism	4.168421052631579	0.1360087979873068	['3.1.1.5', '4.1.1.65', '3.1.1.4', '2.1.1.71', '3.1.4.3', '2.7.8.8', '3.1.1.32', '2.3.1.40']	8	1	190	99	8	0.4760307929555738
44	Cysteine and methionine metabolism	2.564766839378238	0.3445050759437407	['2.6.1.57', '6.3.2.2', '2.7.1.100', '2.1.1.37', '2.5.1.16']	5	1	193	99	5	0.8038451772020616
51	Drug metabolism - other enzymes	2.564766839378238	0.3445050759437407	['1.3.1.2', '2.1.1.67', '2.3.1.5', '3.1.1.1', '2.5.1.18']	5	1	193	99	5	0.8038451772020616
114	Pentose phosphate pathway	2.564766839378238	0.3445050759437407	['3.1.1.17', '1.1.1.215', '2.7.1.15', '2.7.1.45', '1.1.5.2']	5	1	193	99	5	0.8038451772020616
130	Pyrimidine metabolism	0.49222797927461137	0.9246332666963128	['1.3.1.2', '3.5.4.1', '3.1.4.16', '1.17.4.2', '3.1.3.6']	5	5	193	95	5	0.9851072397757058
128	Purine metabolism	0.8333333333333334	0.7358789588617112	['3.1.7.2', '3.5.1.5', '3.5.4.3', '1.7.1.7', '1.1.1.350', '3.1.3.6', '1.17.1.4', '3.6.1.41', '1.17.4.2', '3.1.4.16']	10	6	188	94	10	0.9851072397757058
127	Propanoate metabolism	0.6217616580310881	0.8551907359945274	['4.1.1.9', '2.8.3.1', '4.2.1.99', '4.2.3.3', '2.6.1.18']	5	4	193	96	5	0.9851072397757058
96	Microbial metabolism in diverse environments	0.7439613526570048	0.8722502205023581	['3.5.1.5', '3.1.1.17', '5.5.1.2', '2.6.1.76', '1.7.2.5', '5.1.3.15', '1.8.1.2', '2.3.1.47', '1.2.1.28', '3.7.1.5', '3.1.2.12', '4.2.3.3', '1.14.13.82', '3.1.1.45', '2.6.1.37', '1.14.13.1', '4.2.1.6', '4.2.1.90', '1.1.1.39', '1.2.1.65', '1.14.12.19', '5.2.1.1', '2.3.1.178', '1.14.13.20', '1.1.1.350', '4.2.1.83', '1.1.1.215', '3.11.1.2', '2.7.1.45', '2.8.3.1', '1.1.1.79', '2.3.1.5', '1.1.1.28', '1…	36	23	162	77	36	0.9851072397757058
4	Amino sugar and nucleotide sugar metabolism	0.75	0.7857482052925299	['4.2.1.45', '3.2.1.14', '3.2.1.37', '1.17.1.1', '1.1.1.132', '3.2.1.55']	6	4	192	96	6	0.9851072397757058
138	Starch and sucrose metabolism	0.6217616580310881	0.8551907359945274	['3.2.1.91', '3.2.1.93', '2.4.1.21', '3.2.1.28', '3.2.1.4']	5	4	193	96	5	0.9851072397757058
61	Fructose and mannose metabolism	1.2694300518134716	0.5654408486191843	['4.2.1.90', '3.2.1.78', '4.2.2.3', '1.1.1.132', '1.1.1.11']	5	2	193	98	5	0.9851072397757058
19	Biosynthesis of secondary metabolites	0.528604118993135	0.9851072397757058	['2.5.1.39', '3.1.1.17', '3.1.1.84', '5.1.3.15', '3.1.4.3', '2.7.8.8', '1.1.1.81', '2.6.1.57', '1.4.99.5', '4.1.1.65', '1.4.1.24', '3.1.1.4', '1.1.1.169', '1.1.5.2', '2.4.1.21', '3.2.2.26', '3.1.3.18', '4.2.1.91', '4.2.1.151', '2.1.1.71', '3.5.1.38', '4.1.1.17', '2.5.1.44', '1.1.1.79', '2.3.1.5', '3.1.1.32', '1.1.1.29']	27	23	171	77	27	0.9851072397757058
17	Biosynthesis of antibiotics	0.4787234042553192	0.9656508741700579	['2.6.1.57', '3.1.1.17', '1.4.1.24', '4.1.1.17', '5.1.3.15', '1.1.5.2', '3.1.3.18', '4.2.1.91', '1.1.1.29', '3.5.2.6']	10	10	188	90	10	0.9851072397757058
8	Arginine and proline metabolism	0.59375	0.8788204860250692	['4.1.1.17', '2.6.1.21', '2.6.1.84', '3.5.3.7', '4.1.1.19', '2.5.1.16']	6	5	192	95	6	0.9851072397757058
79	Glyoxylate and dicarboxylate metabolism	0.75	0.7857482052925299	['3.5.1.68', '1.1.1.79', '5.3.1.22', '3.1.3.18', '1.1.1.81', '1.1.1.29']	6	4	192	96	6	0.9851072397757058
69	Glycine, serine and threonine metabolism	0.6596491228070176	0.8517229591021462	['1.1.1.29', '2.6.1.76', '2.3.1.178', '4.3.1.18', '2.7.8.8', '1.14.15.7', '1.1.1.81', '1.5.8.4']	8	6	190	94	8	0.9851072397757058
