# Supplementary material for: NetCom: A Network-Based Tool for Predicting Metabolic Activities of Microbial Communities Based on Interpretation of Metagenomics Data
Source: Microorganisms. 2021 Aug 30;9(9):1838. doi: 10.3390/microorganisms9091838 (PMC8468097; doi:10.3390/microorganisms9091838)
Supplement: Supplementary file 1 [file microorganisms-09-01838-s001.zip › Data S1/root_resources.txt]

C00338; G00084; C16641; C01904; G10770; G13053; C02376; C05475; C05905; C00522; C16850; C01322; C00001; C05465; G10617; C01062; C02353; C06194; C03067; C12405; C00392; G00015; C03360; C16396; C04435; C02189; C02119; G00068; C16146; C19673; C01801; C02475; C05539; G01977; C05471; G00850; C02352; G00025; C18680; C16738; C00770; C04596; C04537; C16999; C05479; G00077; G00072; C18678; C05546; C03114; C04748; G00081; C01040; C11863; C07073; G11160; G00031; C03267; C04540; G13052; C11963; C02265; C00792; C02355; G00054; G01941; C00819; G13038; C14093; C01934; C06790; C00714; C11979; C04756; C05212; C03557; C14105; C03072; C17268; G00036; C00002; C12137; C05466; C00389; C11427; C00514; C10443; C05654; C12650; C02335; C03837; C05469; C02478; C01260; C11955; C12138; C02557; C12414; C07054; C02380; C11088; C00003; C05464; C08604; C00791; C06791; C05682; C05473; C02782; C05689; C02656; C01240; C04507; C01120; C11921; C14103; C15699; C16263; C05122; C00429; C05451; G12336; C02843; C11909; C02508; C13620; C00292; G10591; C18032; C00550; C00906; C04283; C11971; G00097; C14084; C07645; C03724; C02035; C15930; C01921; C00958; C05477; G00089; C14115; C02588; C12210; C05453; C03664; C12147; C00149; C01756; C01866; G10609; C05847; C06635; C04145; C03194; C02960; C05227; C06124; C00739; G10599; C20138; C14419; C02354; C06202; C12425; C06676; C05651; C06717; C16672; C04706; C02391; C01153; C16461; C19879; C00937; G11109; G10608; C16297; G00066; C00174; C00371; C06792; C05463; C02583; C00283; C06672; G00147; C02378; C00989; C06030; C01021; C05903; C18246; C00515; C02029; C02474; C00177; C08539; C00879; C05629; C03772; C19845; C19887; C11942
