# Supplementary material for: NetCom: A Network-Based Tool for Predicting Metabolic Activities of Microbial Communities Based on Interpretation of Metagenomics Data
Source: Microorganisms. 2021 Aug 30;9(9):1838. doi: 10.3390/microorganisms9091838 (PMC8468097; doi:10.3390/microorganisms9091838)
Supplement: Supplementary file 1 [file microorganisms-09-01838-s001.zip › Data S1/root_Resources_pathway.csv]

	Pathway	Odds	P-val	entities	l_InPathwayDE	l_InPathwayNotDE	l_NotInPathwayDE	l_NotInPathwayNotDE	Count	P-val_corrected	entities_names
7	Anthocyanin biosynthesis	inf	0.00010402686281977096	['C08604', 'C12138', 'C12137', 'C05905', 'C16297']	5	0	201	1073	5	0.0005721477455087403	['Chrysanthemin', 'Delphinidin 3-O-glucoside', 'Pelargonidin 3-O-glucoside', 'Cyanidin', 'Pelargonidin 3-O-(6-caffeoyl-beta-D-glucoside)']
150	Steroid hormone biosynthesis	18.83668341708543	6.91725997237554e-05	['C05469', 'C05473', 'C05479', 'C03772', 'C05475', 'C05477', 'C05471']	7	2	199	1071	7	0.0005721477455087403	['17alpha,21-Dihydroxy-5beta-pregnane-3,11,20-trione', '11beta,21-Dihydroxy-3,20-oxo-5beta-pregnan-18-al', '5beta-Pregnane-3,20-dione', '5beta-Androstane-3,17-dione', '11beta,21-Dihydroxy-5beta-pregnane-3,20-dione', '21-Hydroxy-5beta-pregnane-3,11,20-trione', '11beta,17alpha,21-Trihydroxy-5beta-pregnane-3,20-dione']
110	Naphthalene degradation	16.065	0.00034424883688765115	['C14105', 'C14093', 'C14084', 'C06202', 'C14103', 'C14115']	6	2	200	1071	6	0.0009466843014410407	['1,2-Dihydroxy-7-hydroxymethylnaphthalene', '1,2-Dihydroxy-8-carboxynaphthalene', '1,2-Dihydroxy-8-methylnaphthalene', 'Salicylaldehyde', '4-Methylsalicylate', '2-Naphtylmethylsuccinic acid']
133	Primary bile acid biosynthesis	16.065	0.00034424883688765115	['C05453', 'C05465', 'C05466', 'C01921', 'C05122', 'C05451']	6	2	200	1071	6	0.0009466843014410407	['7alpha,12alpha-Dihydroxy-5beta-cholestan-3-one', 'Taurochenodeoxycholate', 'Glycochenodeoxycholate', 'Glycocholate', 'Taurocholate', '7alpha-Hydroxy-5beta-cholestan-3-one']
16	Biosynthesis of 12-, 14- and 16-membered macrolides	7.5135678391959795	0.0009811682991406462	['C11971', 'C11955', 'C02557', 'C11963', 'C11921', 'C11979', 'C06635']	7	5	199	1068	7	0.0021585702581094217	['Avermectin B2a aglycone', 'Avermectin B2b aglycone', 'Methylmalonyl-CoA', 'Avermectin B1b aglycone', 'dTDP-L-oleandrose', 'Avermectin B1a aglycone', 'Erythronolide B']
62	Drug metabolism - other enzymes	8.872305140961858	0.003823073686991186	['C16641', 'C07054', 'C02380', 'C12650', 'C00003']	5	3	201	1070	5	0.007008968426150508	['Irinotecan', 'Isoniazid', '6-Mercaptopurine', 'Capecitabine', 'NAD+']
33	Biosynthesis of type II polyketide products	6.648009950248756	0.007483914156707195	['C18680', 'C12405', 'C12414', 'C18678', 'C12425']	5	4	201	1069	5	0.01176043653196845	['Jadomycin A', '100-1', 'Urdamycin G', 'UWM6', 'epsilon-Rhodomycinone']
58	Degradation of aromatic compounds	0.9020641194554238	0.6627991900178494	['C03664', 'C04596', 'C05629', 'C14084', 'C11427', 'C03067', 'C06202', 'C14115']	8	46	198	1027	8	0.9113488862745429	['2,4-Dichlorophenoxyacetate', '1,1-Dichloro-2,2-bis(4-chlorophenyl)ethylene', 'Phenylpropanoate', '1,2-Dihydroxy-8-methylnaphthalene', '1-Hydroxy-2-naphthaldehyde', '3-Hydroxybenzaldehyde', 'Salicylaldehyde', '2-Naphtylmethylsuccinic acid']
23	Biosynthesis of antibiotics	0.5406548266280053	0.996786866937298	['C04748', 'C12210', 'C11909', 'C00149', 'C18680', 'C18032', 'C00002', 'C16461', 'C12405', 'C11963', 'C02557', 'C12414', 'C18678', 'C11921', 'C05539', 'C11979', 'C20138', 'C06635', 'C12425', 'C16850']	20	178	186	895	20	0.9999978031238752	['Protein C-terminal S-farnesyl-L-cysteine methyl ester', 'UDP-3-ketoglucose', 'dTDP-3-oxo-4,6-dideoxy-D-glucose', '(S)-Malate', 'Jadomycin A', 'dTDP-4-oxo-2,3,6-trideoxy-D-glucose', 'ATP', 'Geranic acid', '100-1', 'Avermectin B1b aglycone', 'Methylmalonyl-CoA', 'Urdamycin G', 'UWM6', 'dTDP-L-oleandrose', 'N-Acetyl-L-2-amino-6-oxopimelate', 'Avermectin B1a aglycone', 'N-Demethylansamitocin P-3', …
28	Biosynthesis of secondary metabolites	0.3623165320286722	0.9999978031238752	['C04145', 'C02029', 'C02843', 'C11863', 'C00149', 'C00371', 'C08539', 'C16999', 'C00002', 'C12137', 'C00389', 'C10443', 'C02035', 'C05903', 'C05539', 'C05847', 'C05905', 'C00522', 'C16850']	19	235	187	838	19	0.9999978031238752	['all-trans-Nonaprenyl diphosphate', 'Dihydrozeatin', 'Long-chain acyl-CoA', 'Gibberellin A9', '(S)-Malate', 'Zeatin', 'Betanidin', 'Futalosine', 'ATP', 'Pelargonidin 3-O-glucoside', 'Quercetin', 'Curcumin', 'Gibberellin A20', 'Kaempferol', 'N-Acetyl-L-2-amino-6-oxopimelate', 'all-trans-Polyprenyl diphosphate', 'Cyanidin', '(R)-Pantoate', '2-Amino-3,7-dideoxy-D-threo-hept-6-ulosonic acid']
105	Microbial metabolism in diverse environments	0.6480858523642566	0.9890796992996891	['C06791', 'C05682', 'C14419', 'C06202', 'C14103', 'C16263', 'C06676', 'C04706', 'C00001', 'C14093', 'C01934', 'C03067', 'C06790', 'C00292', 'C13620', 'C03360', 'C16396', 'C03557', 'C14105', 'C06792', 'C00283', 'C06672', 'C14084', 'C02378', 'C11427', 'C03724', 'C00989', 'C18246', 'C14115', 'C03664', 'C00149', 'C04596', 'C05629']	33	244	173	829	33	0.9999978031238752	['trans-1,2-Dichloroethene', 'Phosphonoacetate', '2,4-Dichloroaniline', 'Salicylaldehyde', '4-Methylsalicylate', "2,3-Dihydroxy-2'-carboxybiphenyl", '4-Sulfolactone', 'cis-2-Chloro-4-carboxymethylenebut-2-en-1,4-olide', 'H2O', '1,2-Dihydroxy-8-carboxynaphthalene', 'L-Rhamnonate', '3-Hydroxybenzaldehyde', 'Trichloroethene', 'Aniline', 'Tetrabromobisphenol A', '4-Nitrophenyl phosphate', '2,4-Diamin…
