# Supplementary material for: NetCom: A Network-Based Tool for Predicting Metabolic Activities of Microbial Communities Based on Interpretation of Metagenomics Data
Source: Microorganisms. 2021 Aug 30;9(9):1838. doi: 10.3390/microorganisms9091838 (PMC8468097; doi:10.3390/microorganisms9091838)
Supplement: Supplementary file 1 [file microorganisms-09-01838-s001.zip › Data S1/soil_compounds.txt]

C00075; C06719; C00344; C04299; C03296; C00029; C16155; C01163; C13952; C12356; C04666; C01177; C00501; C04257; C04216; C04308; C00498; C03794; C14775; C00004; C00522; C01127; C01142; C04181; C04438; C04734; C12354; C01028; C09332; C00082; C02727; C00566; C00117; C03319; C00392; C01230; C03453; C00044; C00279; C00188; C16396; C02282; C00692; C06019; C06167; C15587; C01450; C01801; C00445; C01005; C05647; C00233; C00802; C01269; C01438; C05274; C03090; C18048; C16698; C01304; C15527; C01210; C04221; C01563; C15585; C12623; C00627; C06215; C00637; C00643; C04052; C00325; C00013; C00161; C00048; C06408; C00257; C00201; C05596; C00227; C00688; C04832; C06406; C01283; C01629; C04895; C00015; G00249; C03758; C02000; C00540; C00390; C06442; C01250; C06006; C02637; C05659; C05668; C00631; C04593; C07836; C01079; C03221; C03231; C02631; C00009; C00295; C00544; C00192; C00887; C02612; C01268; C06506; C11907; C02362; C04233; C02995; C01612; C03955; C05345; C01278; C06320; C00361; C03169; C00461; C00640; C00065; C00079; C00993; C00232; C00664; C05653; G10545; C00095; C02532; C00187; C00552; C06588; C02557; G10587; C11638; C02505; C00140; C00575; C01241; C05601; C02133; C15586; C06148; C00301; C06017; C03516; C06507; C00132; C05167; C02336; C00255; C02630; C00568; C00364; C00181; C04691; C00042; C00463; C01300; C10906; C00135; C04076; C05102; C01050; G10508; C00234; C17755; C00345; C20238; C02642; C00504; C00154; C03058; C00671; C00458; C00041; C12622; C02280; C05999; C20463; C06366; C03512; C01935; G10529; C04282; C00096; C05810; C01371; C02411; C00916; C00122; C00288; C01182; C14748; C05265; C01346; C05267; C00438; C04823; C01122; C04133; C05841; C04302; C00152; C00437; C00315; C00055; C00312; C06407; C14781; C05665; C05400; C03765; C01507; C00124; C16399; C01656; C00064; C00147; C20675; C00760; C00199; C00718; C05651; C00241; C02876; C05264; C00134; C15565; C01168; C00356; C06319; C00794; C00375; C01051; C00334; C00365; C01118; C16272; C04287; C00046; C05585; C01146; G09795; C00449; C06240; C02669; C04631; G10608; C00337; C04297; C00069; C00546; C00256; C00165; C00415; C00163; C00350; C00989; C01233; C03232; C01036; C00086; G10518; C00827; C00167; C00966; C00043; C06620; C02351; C18336; C05396; C00214; C00144; C00624; C01931; C14826; C05966; C05817; C00266; C00037; C00683; C05974; C01236; C00058; C00427; C20239; C00310; G10546; C01026; C01904; C04272; C02376; C16679; C02730; C00446; C06893; C00555; C05512; C00018; C00001; C00617; C00663; C05710; C00016; C18092; C03269; C05268; C00596; C00691; C06201; C02028; G00289; C06112; C05772; C00944; C16388; C05262; C00536; C00307; C04570; C01013; C16463; C15809; C06057; C00387; C06056; C00230; C00666; C18218; C19882; C00166; C00198; C04652; C11538; C00084; C00088; C01086; C16680; C04932; C04896; C03393; C02225; C00740; C00734; C00093; C13482; C01061; C00036; C03684; C04217; C12355; C02218; C03056; C00184; C00040; C00705; C02591; C00880; C00207; C12455; C07086; C00168; C00109; C05956; C00366; C06054; C00864; C00898; C14778; C00005; C14773; C11922; C02266; C01089; C00118; C02105; C00822; C00680; C00721; C00658; C04546; C00251; C00169; C00665; C11935; C04677; C00242; C02693; C06397; C14825; C16688; C04332; C00219; C06244; C16677; C00645; G10488; C00206; C03479; C02937; C00583; C04225; C04454; C06027; C00077; C18076; C05945; C06060; C04186; C14749; C05712; C03459; C00282; C00085; C06503; C05922; C00979; C06398; C00423; C17326; C02814; G00501; C01147; C02214; C06055; C00332; C00670; C05259; C15668; C06040; C18337; C00221; C00347; C04039; C04348; C11919; C00158; C15532; C05635; C05993; C00921; C00254; C00906; C17401; C17204; C01209; C05379; C14768; C03785; C00217; C03547; C04738; C00185; C18060; C00828; C05928; C20258; C03287; C03341; C05638; C17234; C00090; C00357; C05270; C01101; C02700; C05983; C01219; C12624; C00153; C05835; C00436; C02412; C01170; C00208; C02047; C00191; C00532; C00103; C00440; C03741; C05923; C00988; C04807; C00116; C05713; C00213; C02247; C05361; C06589; C01153; C00396; C16420; C16565; C01216; C00726; C01384; C02191; C13425; C00474; C05359; C00527; C00937; C00099; C01302; G10336; C03415; C00007; C01353; C00197; C02888; C05946; C03680; C04494; C00857; C12314; C20676; C00422; C05947; C00330; C00354; C00493; C03838; C03120; C03508; C14771; C06473; C00236; C03291; C02501; C00177; C01228; C00810; C01110; C00879; C03586; C05338; C06441; C17758; C00083; C00668; C18026; C05925; C02988; C04742; C01732; C00178; C01096; C04919; C00162; C03406; C14823; C05382; C00049; C02714; C01185; C00143; C06010; C01035; C02091; C00973; C00061; C14770; C05401; C03892; C06481; C00258; C05360; C00160; C16300; C00900; C18043; C00305; C00638; C00360; C00249; C11823; C03238; C00346; C05639; C00877; C00151; C03972; C00052; C15987; C01672; C00114; C00204; C00218; C14820; C02119; C05819; C00497; C02226; C00559; C02492; C19878; C00025; C04002; C00026; C00785; C00599; C00706; C14769; C11932; C14821; C00121; C00092; C00020; C00327; C05067; C02554; C00264; C00605; C00588; C00689; C00642; C01114; C04874; C05852; C00469; C07335; C05672; C01944; C01234; C01186; C01083; C02967; C02739; C12348; C04322; C11927; C00679; C00931; C11916; C06022; C00112; C00545; C04442; C00164; C01100; C01417; C02944; C00136; C00294; C00349; C00641; C16375; C02839; C03826; C01885; C05994; C00673; C01788; C00253; C02984; C01161; C08285; C04642; C01172; C01832; C03263; C16163; C00002; C01595; C00123; C00514; C00526; C04501; C02335; C00263; C16154; C01847; C06231; C01214; C06035; C03440; C00846; C03492; C00014; C00860; C03722; C03771; C05936; C04105; C02593; C18129; C00369; C00777; C05773; C00131; C06007; C00003; G10619; C01102; C00513; C00212; C06032; C00429; C00886; C16737; C14813; C04534; C00570; C00189; C00262; C00108; C15667; C01097; C04037; C00156; C00101; C00299; C01235; C00454; C05818; C03912; C06426; C02553; C02112; C00269; C00035; C00148; C01010; C01024; C04131; C14812; C05600; C00311; C00636; C01387; C00842; C00006; C04051; C00780; C16014; C04236; C00039; C00060; C04512; C17207; C00677; C05660; C01251; G10504; C03657; C09243; C16387; C00885; C06536; C05840; C03283; C05235; C01769; C00388; C00407; C03035; C06033; C15925; C00508; C05273; C05809; C03618; C05275; C16404; C01508; C05261; C03564; C00067; G00278; C05778; C00447; C06241; C06505; C05932; C01194; C00024; C01222; G00370; C02647; C06892; C01551; C02702; C00022; C03506; C00620; C05989; C16162; C15547; C00986; C02463; C02469; C00515; C05565; C01762; C04411; C05519; C04006; C00355; C00379; C01179; C00247; C14830; C06157; C05980; C00137; C11062; C06143; C07024; C11915; C02741; C16432; C04916; C06156; C00826; C01045; C03063; C05116; C00681; C00267; C02798; C00111; C01326; C05100; C01929; C05648; C00270; C00417; C03112; C05973; C00296; C00252; C01152; C01188; C03383; C00157; C05266; C16153; C01103; C11936; C14772; C04717; C00089; C16374; C03715; C00603; C00231; C00222; C00141; C17203; C15992; C04462; C03127; C06427; C00818; G01275; C05931; C01157; C03150; C04043; G00293; C16519; C14782; C00063; C01697; C00672; C00719; C00601; C00433; C00439; C05929; C01144; C04349; C04732; C00576; C03589; C03576; C14774; C16157; C00533; G10495; C00033; C03167; C04281; C00062; C03160; C00976; C04712; C16168; C00362; C00792; C02265; C03082; C00129; C14814; C11821; C00684; C05652; C00259; C01203; C00100; C05271; C04146; C04253; C00146; C01094; C02163; C06416; C02504; C00106; C00763; C00183; C06044; C00031; C03557; C06113; C02946; C03044; C17255; C16172; C00682; C00655; C00119; C07838; C16156; C00942; C05272; C14463; C00644; C00286; C00483; C05276; C16015; C03620; C00008; C05634; C04484; C00385; C00416; C00441; C05796; C00430; C04751; C05260; C00460; C02527; C00940; C19776; C02244; C15556; C00179; C03196; C17327; C05399; C06622; C01286; C00380; C06399; C02843; C02050; C00905; C00226; C05332; C00186; C02232; C01165; C00984; C12248; C19847; C00405; C01267; C04882; C01218; C00133; C00581; C20657; C01011; C03561; C00459; C05673; C00243; C05145; C02670; C05165; C00080; C06046; C00954; C00159; C05933; C04628; C02350; C00275; C03175; C00010; C06311; C00149; C20772; C00011; C00398; C03511; C11355; C00455; C14610; C02097; C15541; C04088; C01077; C00431; C02737; C02128; C04053; C00078; C05406; C03692; C00128; C00091; C00894; C00047; C04877; C00475; C02391; C00309; C03372; C05378; C00402; C00352; C00071; C03402; C05135; C06585; C03046; G01318; C05853; C00105; C00464; C12350; C06504; C02480; C19724; G00275; C03921; C00577; C11472; C05418; C05258; C00363; C00237; C02987; C20485; C04230; C01213; C15986; C01212; C04824; C00582; C06584; C00203; C04421; C00130; C05263; C05269; C00074; C00697; C02992; C00499; C04046
