# Supplementary material for: NetCom: A Network-Based Tool for Predicting Metabolic Activities of Microbial Communities Based on Interpretation of Metagenomics Data
Source: Microorganisms. 2021 Aug 30;9(9):1838. doi: 10.3390/microorganisms9091838 (PMC8468097; doi:10.3390/microorganisms9091838)
Supplement: Supplementary file 1 [file microorganisms-09-01838-s001.zip › Data S1/soil_Compounds_pathway.csv]

	Pathway	Odds	P-val	entities	l_InPathwayDE	l_InPathwayNotDE	l_NotInPathwayDE	l_NotInPathwayNotDE	Count	P-val_corrected	entities_names
34	Biosynthesis of unsaturated fatty acids	3.0594900849858355	0.011249438242487652	['C00219', 'C06426', 'C02050', 'C16172', 'C16163', 'C16162', 'C16168', 'C00249', 'C01595', 'C06427', 'C04088', 'C00154', 'C03035', 'C01203']	14	7	1059	1620	14	0.14624269715233948	['Arachidonate', '(6Z,9Z,12Z)-Octadecatrienoic acid', 'Linoleoyl-CoA', '(6Z,9Z,12Z,15Z,18Z)-Tetracosapentaenoyl-CoA', '(6Z,9Z,12Z,15Z)-Octadecatetraenoyl-CoA', '(9Z,12Z,15Z)-Octadecatrienoyl-CoA', '(6Z,9Z,12Z,15Z,18Z,21Z)-Tetracosahexaenoyl-CoA', 'Hexadecanoic acid', 'Linoleate', '(9Z,12Z,15Z)-Octadecatrienoic acid', 'Octadecanoyl-[acyl-carrier protein]', 'Palmitoyl-CoA', 'gamma-Linolenoyl-CoA', …
80	Glycerophospholipid metabolism	1.5798197891873513	0.03991003644314024	['C05974', 'C01241', 'C02737', 'C00344', 'C00093', 'C00513', 'C13482', 'C00681', 'C00111', 'C04308', 'C04438', 'C05973', 'C00040', 'C00670', 'C00570', 'C03892', 'C00157', 'C00189', 'C03372', 'C00641', 'C01194', 'C00346', 'C00114', 'C04233', 'C00269', 'C00307', 'C00350', 'C01233', 'C04230', 'C01210', 'C05980', 'C00416', 'C18129', 'C00084', 'C00588']	35	34	1038	1593	35	0.15468941440907186	['2-Acyl-sn-glycero-3-phosphoserine', 'Phosphatidyl-N-methylethanolamine', 'Phosphatidylserine', 'Phosphatidylglycerol', 'sn-Glycerol 3-phosphate', 'CDP-glycerol', 'Phosphodimethylethanolamine', '1-Acyl-sn-glycerol 3-phosphate', 'Glycerone phosphate', 'Phosphatidyl-N-dimethylethanolamine', '1-Acyl-sn-glycero-3-phosphoethanolamine', '2-Acyl-sn-glycero-3-phosphoethanolamine', 'Acyl-CoA', 'sn-Glycer…
122	Pentose phosphate pathway	1.532180595581172	0.059495928618873796	['C01236', 'C05382', 'C00199', 'C04442', 'C00631', 'C05378', 'C00221', 'C00258', 'C00117', 'C00345', 'C00118', 'C01218', 'C00279', 'C00231', 'C00673', 'C00031', 'C00204', 'C00197', 'C01172', 'C00022', 'C06019', 'C01801', 'C05345', 'C00620', 'C00119', 'C00577', 'C06473', 'C00121', 'C00672', 'C00198', 'C00668', 'C00257']	32	32	1041	1595	32	0.15468941440907186	['D-Glucono-1,5-lactone 6-phosphate', 'Sedoheptulose 7-phosphate', 'D-Ribulose 5-phosphate', '2-Dehydro-3-deoxy-6-phospho-D-gluconate', '2-Phospho-D-glycerate', 'beta-D-Fructose 1,6-bisphosphate', 'beta-D-Glucose', 'D-Glycerate', 'D-Ribose 5-phosphate', '6-Phospho-D-gluconate', 'D-Glyceraldehyde 3-phosphate', '6-Phospho-2-dehydro-D-gluconate', 'D-Erythrose 4-phosphate', 'D-Xylulose 5-phosphate', …
135	Propanoate metabolism	1.532180595581172	0.059495928618873796	['C00683', 'C02225', 'C00033', 'C05235', 'C00111', 'C00132', 'C00091', 'C00894', 'C02876', 'C00100', 'C00164', 'C00042', 'C00332', 'C05668', 'C00207', 'C04593', 'C00109', 'C00186', 'C00099', 'C00024', 'C00222', 'C00546', 'C05989', 'C00163', 'C01013', 'C02335', 'C00827', 'C01213', 'C00583', 'C04225', 'C00083', 'C05983']	32	32	1041	1595	32	0.15468941440907186	['(S)-Methylmalonyl-CoA', '2-Methylcitrate', 'Acetate', 'Hydroxyacetone', 'Glycerone phosphate', 'Methanol', 'Succinyl-CoA', 'Propenoyl-CoA', 'Propanoyl phosphate', 'Propanoyl-CoA', 'Acetoacetate', 'Succinate', 'Acetoacetyl-CoA', '3-Hydroxypropionyl-CoA', 'Acetone', '(2S,3R)-3-Hydroxybutane-1,2,3-tricarboxylate', '2-Oxobutanoate', '(S)-Lactate', 'beta-Alanine', 'Acetyl-CoA', '3-Oxopropanoate', 'M…
146	Starch and sucrose metabolism	1.7318217681989951	0.03907809081631328	['C00029', 'C00085', 'C01083', 'C00208', 'C00760', 'C00103', 'C00501', 'C00718', 'C00498', 'C00973', 'C02591', 'C00252', 'C04534', 'C00663', 'C00089', 'C00031', 'C00721', 'C02995', 'C01935', 'C16688', 'C00185', 'C00095', 'C06215', 'C00092', 'C00369', 'C00689']	26	23	1047	1604	26	0.15468941440907186	['UDP-glucose', 'D-Fructose 6-phosphate', 'alpha,alpha-Trehalose', 'Maltose', 'Cellulose', 'D-Glucose 1-phosphate', 'CDP-glucose', 'Amylose', 'ADP-glucose', 'Cyclomaltodextrin', "Sucrose 6'-phosphate", 'Isomaltose', '6-Phospho-beta-D-glucosyl-(1,4)-D-glucose', 'beta-D-Glucose 1-phosphate', 'Sucrose', 'D-Glucose', 'Dextrin', "Maltose 6'-phosphate", 'Maltodextrin', 'Sucrose 6-phosphate', 'Cellobios…
165	Ubiquinone and other terpenoid-quinone biosynthesis	1.6008336731457569	0.08395524717584069	['C00885', 'C03160', 'C00423', 'C02730', 'C05809', 'C04146', 'C00082', 'C19847', 'C00156', 'C13425', 'C00544', 'C01230', 'C00251', 'C05819', 'C15547', 'C05810', 'C16519', 'C00828', 'C20772', 'C01179', 'C05817', 'C03657']	22	21	1051	1606	22	0.1819030355476548	['Isochorismate', '2-Succinylbenzoyl-CoA', 'trans-Cinnamate', '2-Succinylbenzoate', '3-Octaprenyl-4-hydroxybenzoate', 'all-trans-Octaprenyl diphosphate', 'L-Tyrosine', 'Demethylmenaquinol', '4-Hydroxybenzoate', '3-Hexaprenyl-4-hydroxybenzoate', 'Homogentisate', 'all-trans-Hexaprenyl diphosphate', 'Chorismate', 'Menaquinol', '1,4-Dihydroxy-2-naphthoyl-CoA', '2-Octaprenylphenol', '2-Succinyl-5-enol…
73	Fructose and mannose metabolism	1.1890207538167938	0.304437746338763	['C00976', 'C00267', 'C00111', 'C00794', 'C05378', 'C01094', 'C00186', 'C00118', 'C00392', 'C01222', 'C00464', 'C00665', 'C02888', 'C05345', 'C02492', 'C00159', 'C00577', 'C00096', 'C00275', 'C00644', 'C00636', 'C00095', 'C00247', 'C00325', 'C01096']	25	32	1048	1595	25	0.5143519611447287	['GDP-D-mannuronate', 'alpha-D-Glucose', 'Glycerone phosphate', 'D-Sorbitol', 'beta-D-Fructose 1,6-bisphosphate', 'D-Fructose 1-phosphate', '(S)-Lactate', 'D-Glyceraldehyde 3-phosphate', 'Mannitol', 'GDP-4-dehydro-6-deoxy-D-mannose', 'Mannan', 'beta-D-Fructose 2,6-bisphosphate', 'Sorbose 1-phosphate', 'beta-D-Fructose 6-phosphate', '1,4-beta-D-Mannan', 'D-Mannose', 'D-Glyceraldehyde', 'GDP-mannos…
98	Lipopolysaccharide biosynthesis	1.2162724692526017	0.33798133262998	['C05382', 'C07836', 'C00043', 'C04824', 'C06398', 'C19878', 'C07838', 'C06397', 'C04738', 'C11472', 'C04652', 'C00199', 'C04088', 'C06022', 'C04919', 'C04932']	16	20	1057	1607	16	0.5143519611447287	['Sedoheptulose 7-phosphate', 'D-glycero-beta-D-manno-Heptose 7-phosphate', 'UDP-N-acetyl-alpha-D-glucosamine', 'Lipid X', 'ADP-L-glycero-beta-D-manno-heptose', 'D-glycero-alpha-D-manno-Heptose 7-phosphate', 'D-glycero-beta-D-manno-Heptose 1-phosphate', 'ADP-D-glycero-beta-D-manno-heptose', 'UDP-3-O-(3-hydroxytetradecanoyl)-N-acetylglucosamine', 'D-glycero-beta-D-manno-Heptose 1,7-bisphosphate', …
121	Pentose and glucuronate interconversions	1.0905727424749163	0.3956553547267144	['C00310', 'C00029', 'C01904', 'C04053', 'C00111', 'C00191', 'C00532', 'C00103', 'C00199', 'C00259', 'C00116', 'C00508', 'C00181', 'C00309', 'C01508', 'C00905', 'C00312', 'C00474', 'C02266', 'C03826', 'C00231', 'C00204', 'C00022', 'C00514', 'C00026', 'C03291', 'C00167', 'C00379', 'C06441', 'C00433', 'C04349', 'C01101', 'C00266']	33	46	1040	1581	33	0.5143519611447287	['D-Xylulose', 'UDP-glucose', 'D-Arabitol', '5-Dehydro-4-deoxy-D-glucuronate', 'Glycerone phosphate', 'D-Glucuronate', 'L-Arabitol', 'D-Glucose 1-phosphate', 'D-Ribulose 5-phosphate', 'L-Arabinose', 'Glycerol', 'L-Ribulose', 'D-Xylose', 'D-Ribulose', 'L-Lyxose', 'D-Fructuronate', 'L-Xylulose', 'Ribitol', 'D-Xylonolactone', '2-Dehydro-3-deoxy-D-xylonate', 'D-Xylulose 5-phosphate', '2-Dehydro-3-deo…
159	Thiamine metabolism	1.3289165103189493	0.3819200005128087	['C15809', 'C00082', 'C00022', 'C00118', 'C00037', 'C00018', 'C00003']	7	8	1066	1619	7	0.5143519611447287	['Iminoglycine', 'L-Tyrosine', 'Pyruvate', 'D-Glyceraldehyde 3-phosphate', 'Glycine', 'Pyridoxal phosphate', 'NAD+']
11	Ascorbate and aldarate metabolism	0.891916971916972	0.7106248405261812	['C01114', 'C00029', 'C00191', 'C00679', 'C00684', 'C00259', 'C15925', 'C00545', 'C01146', 'C00231', 'C02280', 'C00022', 'C02670', 'C00818', 'C03921', 'C00096', 'C00026', 'C03291', 'C00167', 'C00879', 'C00137', 'C00433', 'C01101']	23	39	1050	1588	23	0.8398293569854869	['L-Arabinono-1,4-lactone', 'UDP-glucose', 'D-Glucuronate', '5-Dehydro-4-deoxy-D-glucarate', '2-Dehydro-3-deoxy-L-arabinonate', 'L-Arabinose', 'GDP-L-gulose', 'L-Arabinonate', '2-Hydroxy-3-oxopropanoate', 'D-Xylulose 5-phosphate', 'GDP-L-galactose', 'Pyruvate', 'D-Glucuronolactone', 'D-Glucarate', '2-Dehydro-3-deoxy-D-glucarate', 'GDP-mannose', '2-Oxoglutarate', 'L-Xylulose 5-phosphate', 'UDP-glu…
16	Biosynthesis of 12-, 14- and 16-membered macrolides	0.23335088951310862	0.9999000296105818	['C00683', 'C00083', 'C02557', 'C11916', 'C00100']	5	32	1068	1595	5	0.9999000296105818	['(S)-Methylmalonyl-CoA', 'Malonyl-CoA', 'Methylmalonyl-CoA', 'dTDP-L-mycarose', 'Propanoyl-CoA']
54	Cysteine and methionine metabolism	0.44441765615896167	0.9983676648884438	['C00263', 'C00049', 'C00022', 'C01234', 'C00109', 'C00979', 'C01118', 'C01005', 'C01077', 'C03082', 'C00441', 'C02218', 'C00065', 'C00041']	14	47	1059	1580	14	0.9999000296105818	['L-Homoserine', 'L-Aspartate', 'Pyruvate', '1-Aminocyclopropane-1-carboxylate', '2-Oxobutanoate', 'O-Acetyl-L-serine', 'O-Succinyl-L-homoserine', 'O-Phospho-L-serine', 'O-Acetyl-L-homoserine', '4-Phospho-L-aspartate', 'L-Aspartate 4-semialdehyde', 'Dehydroalanine', 'L-Serine', 'L-Alanine']
