# Supplementary material for: NetCom: A Network-Based Tool for Predicting Metabolic Activities of Microbial Communities Based on Interpretation of Metagenomics Data
Source: Microorganisms. 2021 Aug 30;9(9):1838. doi: 10.3390/microorganisms9091838 (PMC8468097; doi:10.3390/microorganisms9091838)
Supplement: Supplementary file 1 [file microorganisms-09-01838-s001.zip › Data S1/soil_ECs.txt]

1.1.1.38; 4.1.2.4; 3.5.1.3; 2.4.1.13; 1.3.3.4; 1.18.1.-; 1.8.98.1; 1.2.7.1; 1.12.98.1; 1.2.99.2; 2.4.2.2; 1.5.-.-; 3.7.1.-; 2.1.2.13; 1.4.3.3; 6.5.1.6; 3.3.2.9; 2.1.1.148; 2.5.1.115; 1.21.4.1; 3.6.1.3; 1.1.1.14; 1.10.2.-; 5.4.3.2; 2.6.1.45; 6.6.1.1; 4.1.3.36; 1.14.12.18; 4.1.1.32; 1.3.8.8; 1.1.99.2; 1.7.7.1; 3.2.1.54; 2.7.1.82; 1.14.19.3; 4.1.1.4; 1.14.15.3; 6.5.1.7; 4.2.99.20; 4.6.1.2; 3.5.3.9; 2.7.2.2; 1.14.19.2; 1.2.7.3; 5.1.99.1; 4.1.1.28; 1.14.99.1; 2.4.2.1; 1.1.3.6; 2.1.2.5; 2.6.1.87; 2.7.1.31; 3.5.2.14; 2.1.3.3; 1.3.5.3; 1.5.98.2; 1.1.1.82; 4.3.3.6; 1.3.3.6; 2.3.1.20; 3.5.2.15; 6.1.1.24; 1.3.8.1; 3.7.1.2; 4.2.1.113; 4.2.1.75; 4.3.1.4; 4.4.1.19; 5.4.2.9; 3.6.3.9; 2.5.1.116; 5.4.3.3; 1.14.99.39; 2.2.1.9; 2.7.7.12; 1.1.1.305; 2.6.1.44; 3.1.21.2; 2.5.1.74; 5.5.1.4; 3.5.3.3; 2.1.3.1; 1.14.13.22; 1.7.2.6; 1.5.1.7; 6.3.2.43; 2.6.1.51; 3.2.1.10; 2.4.2.3; 3.4.24.11; 6.1.1.23; 4.2.1.32; 3.5.1.59; 3.4.25.1; 2.4.1.4; 2.7.1.56; 1.14.18.3; 2.5.1.26; 5.4.4.2; 3.2.2.8
