# Supplementary material for: NetCom: A Network-Based Tool for Predicting Metabolic Activities of Microbial Communities Based on Interpretation of Metagenomics Data
Source: Microorganisms. 2021 Aug 30;9(9):1838. doi: 10.3390/microorganisms9091838 (PMC8468097; doi:10.3390/microorganisms9091838)
Supplement: Supplementary file 1 [file microorganisms-09-01838-s001.zip › Data S1/soil_Enzymes_pathway.csv]

	Pathway	Odds	P-val	entities	l_InPathwayDE	l_InPathwayNotDE	l_NotInPathwayDE	l_NotInPathwayNotDE	Count	P-val_corrected
95	Methane metabolism	7.376344086021505	0.007762909137718056	['1.5.98.2', '4.4.1.19', '1.8.98.1', '1.2.7.1', '1.12.98.1', '1.14.18.3', '2.6.1.45']	7	2	93	196	7	0.0698661822394625
156	Ubiquinone and other terpenoid-quinone biosynthesis	4.217391304347826	0.017540164702822065	['2.5.1.74', '2.5.1.115', '4.2.99.20', '2.2.1.9', '5.4.4.2', '4.2.1.113', '2.5.1.116', '4.1.3.36']	8	4	92	194	8	0.0789307411626993
19	Biosynthesis of secondary metabolites	1.8917748917748918	0.031771855630280205	['2.2.1.9', '2.4.2.1', '2.6.1.45', '6.6.1.1', '2.6.1.44', '4.1.3.36', '2.7.1.31', '2.1.3.3', '2.5.1.74', '1.3.5.3', '1.3.3.4', '4.1.1.32', '1.2.7.1', '1.3.3.6', '1.5.1.7', '4.2.99.20', '1.3.8.1', '4.2.1.113', '4.2.1.75', '2.5.1.115', '5.4.4.2', '4.1.1.28', '2.5.1.116']	23	27	77	171	23	0.09531556689084061
17	Biosynthesis of antibiotics	2.088888888888889	0.08802965231794972	['2.1.3.3', '1.5.1.7', '5.5.1.4', '4.1.1.32', '1.4.3.3', '1.2.7.1', '5.4.4.2', '5.4.2.9', '2.6.1.45', '2.7.1.31']	10	10	90	188	10	0.1980667177153869
96	Microbial metabolism in diverse environments	1.344155844155844	0.20195542282174428	['1.14.99.39', '1.1.3.6', '2.6.1.45', '1.5.98.2', '1.14.12.18', '4.1.1.32', '1.1.1.82', '1.14.13.22', '1.8.98.1', '1.7.7.1', '1.2.7.1', '1.12.98.1', '1.7.2.6', '3.5.2.15', '3.5.3.9', '1.3.8.1', '3.7.1.2', '4.2.1.75', '2.7.2.2', '4.4.1.19', '1.2.7.3', '5.1.99.1', '5.4.2.9']	23	36	77	162	23	0.3213776920612351
130	Pyrimidine metabolism	2.031578947368421	0.21425179470749006	['2.1.1.148', '2.4.2.2', '2.4.2.1', '2.4.2.3', '3.2.2.8']	5	5	95	193	5	0.3213776920612351
8	Arginine and proline metabolism	1.6842105263157894	0.29181202865122735	['1.21.4.1', '3.5.1.59', '3.5.3.3', '1.4.3.3', '3.5.2.14']	5	6	95	192	5	0.35263193881386395
69	Glycine, serine and threonine metabolism	1.5159574468085106	0.3134506122789902	['3.5.3.3', '2.6.1.51', '1.4.3.3', '2.6.1.45', '2.6.1.44', '2.7.1.31']	6	8	94	190	6	0.35263193881386395
128	Purine metabolism	1.2	0.46091869698179405	['3.6.1.3', '4.6.1.2', '2.4.2.1', '3.5.3.9', '3.2.2.8', '2.7.2.2']	6	10	94	188	6	0.46091869698179405
