# Supplementary material for: NetCom: A Network-Based Tool for Predicting Metabolic Activities of Microbial Communities Based on Interpretation of Metagenomics Data
Source: Microorganisms. 2021 Aug 30;9(9):1838. doi: 10.3390/microorganisms9091838 (PMC8468097; doi:10.3390/microorganisms9091838)
Supplement: Supplementary file 1 [file microorganisms-09-01838-s001.zip › Data S1/soil_resources.txt]

C04832; C06719; C01507; C00940; C15586; G10546; C06536; C16168; C20675; C06060; C00792; C03196; C01147; C05651; C00973; C04146; C00252; C04253; C00001; C02843; C02050; C10906; C03372; C00898; C00305; C02105; C00449; G01318; C16396; G10608; C11935; C02362; C16172; C20463; C00002; C04131; C16162; C03169; C01371; C01438; C00916; C00515; C01387; C15986; C00149; C15541; C00187; C06588; C00643; C06584; C16014; C04088; C00777; C00003
