# Supplementary material for: NetCom: A Network-Based Tool for Predicting Metabolic Activities of Microbial Communities Based on Interpretation of Metagenomics Data
Source: Microorganisms. 2021 Aug 30;9(9):1838. doi: 10.3390/microorganisms9091838 (PMC8468097; doi:10.3390/microorganisms9091838)
Supplement: Supplementary file 1 [file microorganisms-09-01838-s001.zip › Data S1/soil_Resources_pathway.csv]

	Pathway	Odds	P-val	entities	l_InPathwayDE	l_InPathwayNotDE	l_NotInPathwayDE	l_NotInPathwayNotDE	Count	P-val_corrected	entities_names
34	Biosynthesis of unsaturated fatty acids	23.61516034985423	1.8956149621378265e-05	['C02050', 'C16172', 'C16162', 'C16168', 'C04088']	5	7	49	1620	5	9.478074810689132e-05	['Linoleoyl-CoA', '(6Z,9Z,12Z,15Z,18Z)-Tetracosapentaenoyl-CoA', '(9Z,12Z,15Z)-Octadecatrienoyl-CoA', '(6Z,9Z,12Z,15Z,18Z,21Z)-Tetracosahexaenoyl-CoA', 'Octadecanoyl-[acyl-carrier protein]']
68	Fatty acid metabolism	2.49202806122449	0.06699767122687228	['C02050', 'C16172', 'C16162', 'C16168', 'C04088']	5	64	49	1563	5	0.1674941780671807	['Linoleoyl-CoA', '(6Z,9Z,12Z,15Z,18Z)-Tetracosapentaenoyl-CoA', '(9Z,12Z,15Z)-Octadecatrienoyl-CoA', '(6Z,9Z,12Z,15Z,18Z,21Z)-Tetracosahexaenoyl-CoA', 'Octadecanoyl-[acyl-carrier protein]']
105	Microbial metabolism in diverse environments	1.0855457227138643	0.4572546026458545	['C04832', 'C06719', 'C01438', 'C15986', 'C00001', 'C00149', 'C00187', 'C06588', 'C06584', 'C03196', 'C01147', 'C16396']	12	339	42	1288	12	0.7620910044097575	['Coenzyme M 7-mercaptoheptanoylthreonine-phosphate heterodisulfide', 'Dihydrophloroglucinol', 'Methane', '2,6-Dihydroxypseudooxynicotine', 'H2O', '(S)-Malate', 'Cholesterol', 'Biphenyl', '4-Chlorobiphenyl', '(S)-2-Hydroxyglutarate', '2-Hydroxycyclohexan-1-one', '2,4-Diamino-6-nitrotoluene']
28	Biosynthesis of secondary metabolites	0.7939398956867291	0.7686856739475713	['C04146', 'C02843', 'C00149', 'C00002', 'C00449', 'C01371', 'C02105']	7	257	47	1370	7	0.960857092434464	['all-trans-Octaprenyl diphosphate', 'Long-chain acyl-CoA', '(S)-Malate', 'ATP', 'N6-(L-1,3-Dicarboxypropyl)-L-lysine', 'Alkane', '(S)-Reticuline']
102	Metabolic pathways	0.41133209694954276	0.9993436107461976	['C04832', 'C00001', 'C03372', 'C00149', 'C00187', 'C00002', 'C06588', 'C00643', 'C00792', 'C00449', 'C01438', 'C00777', 'C02105', 'C00916', 'C00515', 'C00003']	16	823	38	804	16	0.9993436107461976	['Coenzyme M 7-mercaptoheptanoylthreonine-phosphate heterodisulfide', 'H2O', 'Acylglycerone phosphate', '(S)-Malate', 'Cholesterol', 'ATP', 'Biphenyl', '5-Hydroxy-L-tryptophan', 'D-Arginine', 'N6-(L-1,3-Dicarboxypropyl)-L-lysine', 'Methane', 'Retinoate', '(S)-Reticuline', 'Cephalosporin C', 'D-Ornithine', 'NAD+']
