# Supplementary material for: NetCom: A Network-Based Tool for Predicting Metabolic Activities of Microbial Communities Based on Interpretation of Metagenomics Data
Source: Microorganisms. 2021 Aug 30;9(9):1838. doi: 10.3390/microorganisms9091838 (PMC8468097; doi:10.3390/microorganisms9091838)
Supplement: Supplementary file 1 [file microorganisms-09-01838-s001.zip › File_S1.txt]

enzyme	logFC	logCPM	PValue	FDR	association
1.-.-.-	-1.01322471	8.150486224	0.022937132	0.050223768	Not associated
1.1.1.-	-0.575989372	12.08885964	0.000122076	0.000911185	Not associated
1.1.1.1	-0.112997627	11.78688246	0.443379858	0.549546962	Not associated
1.1.1.10	1.355242802	2.666542453	0.206816353	0.297998894	Not associated
1.1.1.100	-0.110846326	11.66053591	0.435106629	0.541777932	Not associated
1.1.1.103	-0.420480353	8.754346864	0.208849426	0.300165505	Not associated
1.1.1.11	-3.882129866	5.068580919	4.06E-05	0.000380903	root
1.1.1.122	-0.900017407	8.228367039	0.028393953	0.059869711	Not associated
1.1.1.125	-1.202416393	8.712728263	0.000772566	0.003611547	root
1.1.1.130	-4.448721424	0.413370467	0.198036304	0.287994668	Not associated
1.1.1.132	-2.315188423	7.129653712	7.82E-05	0.000644023	root
1.1.1.133	-0.361342077	9.032352004	0.264714375	0.362773057	Not associated
1.1.1.14	1.429480325	7.902760338	0.000479084	0.002548197	soil
1.1.1.140	0.125103743	2.494295115	0.913974256	0.946190974	Not associated
1.1.1.157	0.385436837	10.16760464	0.062374623	0.112064508	Not associated
1.1.1.169	-1.296746035	8.575111904	0.000489773	0.002594836	root
1.1.1.17	1.621875471	5.766620768	0.041674772	0.08101096	Not associated
1.1.1.170	-4.514876053	0.498295758	0.148688467	0.22775297	Not associated
1.1.1.178	-2.036264644	2.851639037	0.16134123	0.243816556	Not associated
1.1.1.179	2.494916169	1.948774273	0.028516432	0.060008879	Not associated
1.1.1.18	-0.464127634	8.934072349	0.142377464	0.219079675	Not associated
1.1.1.184	-0.95505241	3.863461541	0.325961913	0.43047365	Not associated
1.1.1.189	-0.95504708	3.863461541	0.326951732	0.430938332	Not associated
1.1.1.193	0.179398298	9.709292804	0.382487303	0.492133663	Not associated
1.1.1.197	-0.95505056	3.863461541	0.326304889	0.430505766	Not associated
1.1.1.2	-0.886382049	6.616759075	0.146719692	0.224992399	Not associated
1.1.1.202	2.676052965	3.048755164	0.060929315	0.110047467	Not associated
1.1.1.205	0.846894864	11.52265692	6.97E-07	1.54E-05	Not associated
1.1.1.206	-2.012592294	6.126797911	0.004289891	0.013452035	Not associated
1.1.1.21	-3.82589231	3.005926175	0.009881388	0.025436835	Not associated
1.1.1.215	-2.208180502	6.894763412	0.000249714	0.00154754	root
1.1.1.22	0.095662077	10.50136279	0.561185385	0.668572712	Not associated
1.1.1.23	-0.2926184	10.18073973	0.137942016	0.214700074	Not associated
1.1.1.25	-0.722577605	9.490277964	0.006647391	0.018478652	Not associated
1.1.1.26	-0.891656215	8.467329478	0.02093101	0.04681754	Not associated
1.1.1.262	-0.794458955	9.72069109	0.002394522	0.008490813	Not associated
1.1.1.27	-0.368338216	7.341406698	0.503846862	0.610490682	Not associated
1.1.1.271	-1.830343995	7.087771733	0.005413932	0.015865993	Not associated
1.1.1.28	-2.201596973	7.65756736	0.000293522	0.001754639	root
1.1.1.284	-0.119285776	10.62506297	0.474171002	0.579733054	Not associated
1.1.1.29	-2.594306174	6.591847193	0.002286902	0.008195238	root
1.1.1.290	-2.657475297	6.504786543	0.010057899	0.02568662	Not associated
1.1.1.3	-0.087706408	10.43447618	0.623178853	0.719585154	Not associated
1.1.1.30	0.034587635	9.3450323	0.880738552	0.920958037	Not associated
1.1.1.303	-0.374855396	6.583451131	0.550750794	0.656720496	Not associated
1.1.1.304	-1.285383512	6.409656433	0.058398981	0.106906536	Not associated
1.1.1.305	6.569853818	1.295688516	0.000446682	0.002413869	soil
1.1.1.31	-0.560351871	9.848403583	0.009408193	0.024396294	Not associated
1.1.1.312	-1.767505998	6.637308803	0.005846953	0.016735665	Not associated
1.1.1.336	-0.427561653	7.395903811	0.385328455	0.494846713	Not associated
1.1.1.337	-1.190338614	6.169034039	0.122337325	0.196058987	Not associated
1.1.1.35	-0.607594202	11.34035305	5.98E-05	0.000521123	Not associated
1.1.1.350	-4.408294418	4.550404524	0.000179879	0.001203051	root
1.1.1.36	-0.65245134	9.16391227	0.01637593	0.038013541	Not associated
1.1.1.369	-0.464127969	8.934072349	0.142751454	0.21940525	Not associated
1.1.1.37	0.362129443	10.38005518	0.042583536	0.082303802	Not associated
1.1.1.38	1.818953498	9.59180474	1.07E-06	2.01E-05	soil
1.1.1.39	-1.727082091	7.834476217	0.001386618	0.005691681	root
1.1.1.4	-0.374856376	6.583451131	0.549258273	0.655519369	Not associated
1.1.1.40	-0.635543828	11.21016182	1.63E-05	0.000180866	Not associated
1.1.1.41	0.809608013	8.320328532	0.062377876	0.112064508	Not associated
1.1.1.42	0.378531688	11.15949746	0.019236642	0.043605207	Not associated
1.1.1.43	-5.404653416	2.762307146	0.004321561	0.013452603	Not associated
1.1.1.44	0.577083972	10.07799352	0.006595841	0.018373158	Not associated
1.1.1.45	-1.420788012	1.412333333	0.427012243	0.534160685	Not associated
1.1.1.46	0.093606871	4.025689559	0.903554628	0.939001771	Not associated
1.1.1.47	0.251356662	7.29668096	0.586730131	0.688083686	Not associated
1.1.1.48	-1.450695013	7.715031219	0.005152587	0.015199005	Not associated
1.1.1.49	0.315593707	11.05078225	0.039937839	0.078424448	Not associated
1.1.1.50	-3.095326902	6.318903677	5.16E-05	0.000458558	root
1.1.1.51	-4.452198764	2.049413282	0.013666929	0.032737626	Not associated
1.1.1.53	-0.390309907	5.879318601	0.596129127	0.694883909	Not associated
1.1.1.56	-1.574469422	6.893652329	0.013199125	0.032014395	Not associated
1.1.1.57	-1.697363503	8.748954256	8.73E-05	0.000693991	root
1.1.1.58	-2.227812419	5.462896374	0.006297889	0.017725912	Not associated
1.1.1.6	-2.061888359	5.314809177	0.030621457	0.063450288	Not associated
1.1.1.60	-1.033300936	8.683698099	0.003662672	0.011843106	Not associated
1.1.1.61	-0.683536505	4.006267179	0.618598462	0.717269225	Not associated
1.1.1.62	-0.97206229	6.367377583	0.222377466	0.314918193	Not associated
1.1.1.65	-1.440559371	6.156600477	0.037929699	0.075468371	Not associated
1.1.1.67	-0.715092469	8.308516597	0.096593442	0.162108993	Not associated
1.1.1.76	-1.285389481	6.409656433	0.057697122	0.105908712	Not associated
1.1.1.79	-1.902866724	7.972216324	0.000310578	0.001816413	root
1.1.1.81	-1.857686873	9.385556579	9.45E-08	3.36E-06	root
1.1.1.82	6.692868862	1.38490625	0.000313493	0.001825555	soil
1.1.1.83	-0.944284417	9.205091522	0.000650575	0.003161606	Not associated
1.1.1.85	-0.132348631	10.21495209	0.464965086	0.571581284	Not associated
1.1.1.86	0.277261399	10.71263024	0.11721901	0.188977186	Not associated
1.1.1.9	-1.527243482	7.420339218	0.004429006	0.013568225	Not associated
1.1.1.90	-2.235304332	5.437622946	0.006734284	0.01864348	Not associated
1.1.1.93	-0.944282161	9.205091522	0.000636702	0.003105358	Not associated
1.1.1.94	-0.003261198	9.713172162	0.997038249	1	Not associated
1.1.1.95	0.079455334	11.22344205	0.576637064	0.679787674	Not associated
1.1.2.3	-0.870507998	9.761869054	0.000306445	0.001800031	Not associated
1.1.2.4	-0.025458698	9.806160039	0.910287689	0.943097138	Not associated
1.1.2.7	-5.685149117	1.025933623	0.030267926	0.062814083	Not associated
1.1.2.8	0.043114605	9.248402508	0.863141522	0.907474082	Not associated
1.1.3.15	0.272548378	9.832559454	0.183271772	0.270897335	Not associated
1.1.3.6	1.473307278	9.094804346	0.00151088	0.005968419	soil
1.1.3.8	-0.339294412	6.125221908	0.632611267	0.726132389	Not associated
1.1.3.9	-1.806686005	4.899607497	0.038932098	0.076784327	Not associated
1.1.5.2	-1.18963925	9.774597997	0.000107941	0.000823889	root
1.1.5.3	0.020820099	10.79218771	0.890580454	0.928375149	Not associated
1.1.5.4	0.024795827	7.749537531	0.944880367	0.969273634	Not associated
1.1.5.8	-3.979355009	4.853737265	0.003171264	0.010657655	Not associated
1.1.5.9	-2.016953234	3.724718065	0.137475768	0.214221179	Not associated
1.1.99.1	-0.589894004	10.16063873	0.003273996	0.010894504	Not associated
1.1.99.2	3.438342912	4.501546364	0.00150185	0.005967644	soil
1.1.99.21	-1.820747291	6.737397394	0.00580199	0.016642225	Not associated
1.1.99.3	-2.37073773	6.972522284	0.013990869	0.033218554	Not associated
1.10.2.-	4.209858253	3.393995173	5.37E-05	0.00047086	soil
1.10.2.2	-0.907246043	8.544951933	0.015554199	0.036230556	Not associated
1.10.3.-	-0.976839615	11.52614652	7.01E-08	2.70E-06	Not associated
1.10.3.12	1.505913945	4.084995835	0.063626681	0.113853835	Not associated
1.10.3.3	-1.956098659	7.153760143	0.000434733	0.002369965	root
1.11.1.15	-3.09361464	3.489555395	0.006127458	0.0173184	Not associated
1.11.1.21	0.441872078	10.76884306	0.012875069	0.031454282	Not associated
1.11.1.6	-0.471033209	10.29758353	0.00988478	0.025436835	Not associated
1.11.1.7	-0.558026653	2.525330622	0.605550263	0.70343801	Not associated
1.11.1.9	-0.390114323	8.564544406	0.27980952	0.379160142	Not associated
1.12.98.1	6.105458261	3.298641938	3.84E-06	5.61E-05	soil
1.12.99.6	0.938904415	7.663284698	0.066200025	0.1178343	Not associated
1.13.-.-	-3.438106266	5.019839664	0.000978676	0.004278938	root
1.13.11.-	-5.091627499	0.755890802	0.083175589	0.142964657	Not associated
1.13.11.1	-0.054457005	7.426941866	0.927473307	0.954315641	Not associated
1.13.11.11	0.171788035	9.410429407	0.520632913	0.626893997	Not associated
1.13.11.15	-1.996039231	3.812845822	0.041404716	0.080834929	Not associated
1.13.11.16	1.796737102	2.740493999	0.06103145	0.110084765	Not associated
1.13.11.2	-0.132309052	8.193145938	0.764898366	0.833369107	Not associated
1.13.11.27	0.237719851	10.7342063	0.165025667	0.247997415	Not associated
1.13.11.3	-0.436630192	8.825988092	0.196675969	0.286633479	Not associated
1.13.11.33	-2.222660111	4.39916933	0.028682434	0.060170758	Not associated
1.13.11.39	1.061488429	4.367230696	0.234993135	0.329012119	Not associated
1.13.11.4	-1.425261293	7.251423892	0.006947482	0.018962345	Not associated
1.13.11.41	-1.470396237	3.934771909	0.157216503	0.238383271	Not associated
1.13.11.5	0.589791168	10.17784102	0.005496876	0.015936221	Not associated
1.13.11.52	0	-0.430257436	1	1	Not associated
1.13.11.53	-1.294028836	6.196713218	0.050431436	0.095424187	Not associated
1.13.11.54	-1.29402068	6.196713218	0.05107138	0.096365131	Not associated
1.13.11.6	-2.029961768	5.82879324	0.006079452	0.017218742	Not associated
1.13.11.79	-1.056704421	6.811441794	0.092377245	0.156589282	Not associated
1.13.11.8	-0.402915042	7.596884292	0.402533106	0.512073659	Not associated
1.13.12.-	-3.388640167	3.650030026	0.00355749	0.011581132	Not associated
1.13.12.16	-0.655574551	9.123830806	0.045812281	0.088165801	Not associated
1.13.12.3	-0.903273381	6.818205789	0.123050994	0.196969067	Not associated
1.13.12.4	2.094631758	3.944057745	0.011393849	0.028400535	Not associated
1.13.99.1	-2.870473323	2.243496168	0.023095467	0.05040707	Not associated
1.14.-.-	-0.301671145	9.832072667	0.161338624	0.243816556	Not associated
1.14.11.-	-2.299111223	6.862643499	0.000232853	0.001483809	root
1.14.11.1	-8.45162565	3.392343328	0.000235459	0.001486473	root
1.14.11.17	-1.875526903	6.778329611	0.003026745	0.010231657	Not associated
1.14.11.18	-5.214780891	3.357026533	0.003886816	0.012443337	Not associated
1.14.11.2	-1.330195558	6.081589233	0.048320065	0.09181492	Not associated
1.14.12.-	0.195211481	6.906104043	0.73200279	0.809400553	Not associated
1.14.12.10	1.247062069	5.871061383	0.058820199	0.107241685	Not associated
1.14.12.11	-5.37708815	2.743487933	0.003251264	0.010846283	Not associated
1.14.12.13	-0.797649696	2.626701327	0.445220188	0.551322158	Not associated
1.14.12.18	4.423898077	1.613366132	0.000833071	0.003828158	soil
1.14.12.19	-1.936647901	6.816886591	0.001362922	0.00563091	root
1.14.12.3	-5.377088415	2.743487933	0.003251476	0.010846283	Not associated
1.14.13.-	-0.802614242	10.59116557	1.20E-05	0.000140679	Not associated
1.14.13.1	-2.138782827	7.653404162	6.92E-05	0.000584201	root
1.14.13.127	0.387366906	8.877952002	0.279001079	0.378444234	Not associated
1.14.13.132	-1.283146582	2.121325735	0.385169819	0.494846713	Not associated
1.14.13.165	-6.44244877	1.539069159	0.013056383	0.031746281	Not associated
1.14.13.168	-1.958312831	1.620057278	0.335403379	0.439063349	Not associated
1.14.13.2	-1.037041643	8.827850557	0.001520932	0.00599061	root
1.14.13.20	-1.888512067	6.882759685	0.002022243	0.007409728	root
1.14.13.22	1.40651895	7.644377179	0.001917187	0.007174847	soil
1.14.13.40	-1.117974066	8.290816428	0.005123846	0.015180518	Not associated
1.14.13.50	1.882636219	4.113039929	0.030963849	0.064061501	Not associated
1.14.13.59	-0.181459865	6.328138701	0.791090917	0.853978318	Not associated
1.14.13.7	-0.041719523	8.378877093	0.926159699	0.954315641	Not associated
1.14.13.70	1.912619867	2.920413296	0.052443004	0.097859804	Not associated
1.14.13.8	0.947614706	6.566480684	0.128572795	0.203160055	Not associated
1.14.13.81	4.632710449	0.250914243	0.064131093	0.114604638	Not associated
1.14.13.82	-2.409113692	8.626545547	2.50E-10	2.41E-08	root
1.14.13.83	-1.595922561	7.098030738	0.011054859	0.02772755	Not associated
1.14.13.9	-1.556202208	7.021642932	0.005440316	0.015908803	Not associated
1.14.14.1	-0.960444953	7.679539856	0.053311683	0.099343564	Not associated
1.14.14.9	-0.034163693	7.220414061	0.962720514	0.984583963	Not associated
1.14.15.3	2.164200265	7.418651632	0.000152355	0.001063964	soil
1.14.15.7	-1.727047811	7.113552753	0.002461669	0.008683328	root
1.14.16.1	-1.039127535	8.776239311	0.001673684	0.006423715	root
1.14.18.1	-0.480272975	5.202355962	0.567681399	0.671949243	Not associated
1.14.18.3	7.180858411	1.760788958	4.53E-05	0.000416154	soil
1.14.19.-	-1.789679405	7.366949615	0.000967609	0.004258108	root
1.14.19.1	0.082943754	8.803347443	0.789892115	0.853978318	Not associated
1.14.19.2	2.382737543	7.756541819	0.000218828	0.001414527	soil
1.14.19.3	1.471740224	9.26032956	1.01E-05	0.000125673	soil
1.14.21.6	-2.093710176	5.940989452	0.003414595	0.011196888	Not associated
1.14.99.1	4.333947472	3.90888671	2.70E-05	0.000275882	soil
1.14.99.3	-0.243922428	5.285947825	0.799881609	0.85997357	Not associated
1.14.99.36	0	-0.430257436	1	1	Not associated
1.14.99.39	7.180862165	1.760788958	4.60E-05	0.000419953	soil
1.15.1.1	-0.248483605	9.912118559	0.228898769	0.32246323	Not associated
1.16.8.1	-1.857606444	5.736194628	0.027990089	0.059177793	Not associated
1.17.1.1	-1.683539901	7.293600833	0.002504649	0.008789041	root
1.17.1.4	-1.246409667	11.66484021	1.79E-12	3.25E-10	root
1.17.1.8	0.045303843	9.187546128	0.857082572	0.901805728	Not associated
1.17.3.2	-5.348075132	2.785119628	0.004318374	0.013452603	Not associated
1.17.4.1	0.187785816	12.65500579	0.215687087	0.307686826	Not associated
1.17.4.2	-2.90090554	7.286163564	0.000204728	0.001342658	root
1.17.99.1	-4.276514121	3.426179165	0.004483822	0.013674139	Not associated
1.18.1.-	2.857189827	5.340216535	0.000264517	0.001618751	soil
1.18.1.1	-1.632679189	5.815908929	0.110273602	0.181020213	Not associated
1.18.1.3	-0.263721518	8.91276086	0.394411594	0.505071151	Not associated
1.18.6.1	3.808317785	1.463805954	0.012568902	0.030817762	Not associated
1.2.1.-	-2.010515707	8.768482595	4.17E-08	1.71E-06	root
1.2.1.10	0.887260877	6.33625996	0.141839259	0.218500387	Not associated
1.2.1.11	0.054515862	10.52663082	0.74381923	0.818322296	Not associated
1.2.1.12	0.300642045	11.00285751	0.051010257	0.096365131	Not associated
1.2.1.16	0.065324413	11.62677377	0.649996969	0.740426564	Not associated
1.2.1.18	0.310166935	10.97547312	0.042076393	0.081529553	Not associated
1.2.1.19	-0.141620109	7.736260465	0.772109529	0.839871155	Not associated
1.2.1.2	0.102613044	11.87404065	0.485927704	0.592009686	Not associated
1.2.1.20	0.065325164	11.62677377	0.648965383	0.740426564	Not associated
1.2.1.21	0.354968456	5.861224249	0.590141737	0.69005188	Not associated
1.2.1.22	0.354969453	5.861224249	0.590451498	0.69005188	Not associated
1.2.1.26	-7.84048639	2.74756105	0.000596658	0.002985501	root
1.2.1.27	0.310168391	10.97547312	0.041804414	0.081146212	Not associated
1.2.1.28	-2.905941245	6.89076798	5.11E-05	0.00045697	root
1.2.1.3	-0.007355954	12.2953426	0.964771984	0.985935666	Not associated
1.2.1.32	-1.640440388	4.361629957	0.130238269	0.204595235	Not associated
1.2.1.38	-0.316020136	9.513324541	0.206696363	0.297998894	Not associated
1.2.1.39	-0.102495434	7.01848765	0.888969788	0.927411725	Not associated
1.2.1.41	-0.096787009	10.03160614	0.619049531	0.717269225	Not associated
1.2.1.46	0.105421613	8.134283709	0.778876683	0.846550603	Not associated
1.2.1.5	2.071448924	4.929612939	0.019914983	0.044767769	Not associated
1.2.1.54	-1.320269674	6.302720828	0.15573219	0.23666388	Not associated
1.2.1.60	-0.407451765	8.663308046	0.330271443	0.434043502	Not associated
1.2.1.65	-1.883600518	7.187165563	0.000435216	0.002369965	root
1.2.1.70	0.19725209	9.450542863	0.455041336	0.56091318	Not associated
1.2.1.71	-0.240362999	8.403681169	0.540999597	0.647952532	Not associated
1.2.1.72	-1.450547311	5.471063996	0.129708503	0.204307516	Not associated
1.2.1.79	0.06532477	11.62677377	0.649506192	0.740426564	Not associated
1.2.1.8	0.776078107	10.80534109	0.000246079	0.00153737	Not associated
1.2.1.85	-1.640453254	4.361629957	0.129752664	0.204307516	Not associated
1.2.1.88	0.012405648	11.43477647	0.926775662	0.954315641	Not associated
1.2.1.9	0.771022742	6.515351209	0.213900737	0.306447398	Not associated
1.2.3.3	2.350087639	4.593767635	0.011416851	0.028405462	Not associated
1.2.4.1	0.707320565	12.65469321	0.000264799	0.001618751	Not associated
1.2.4.2	0.496020604	12.14494027	0.001239902	0.00523471	Not associated
1.2.4.4	0.365101418	11.09541702	0.014719985	0.034645818	Not associated
1.2.5.1	-0.431923257	8.72505097	0.224258426	0.316917504	Not associated
1.2.7.1	3.83799931	7.147531139	6.13E-12	8.28E-10	soil
1.2.7.3	1.474148186	11.0202517	7.55E-08	2.76E-06	soil
1.2.7.5	-0.698748341	5.976200183	0.34008195	0.44434305	Not associated
1.2.99.2	1.693008412	10.53572744	3.77E-19	5.09E-16	soil
1.2.99.5	0.14954799	4.4696229	0.851393698	0.899322038	Not associated
1.21.3.1	0	-0.430257436	1	1	Not associated
1.21.4.1	7.628064851	2.131604888	8.22E-06	0.000105687	soil
1.21.98.1	-2.477160098	5.645754928	0.011111544	0.027799438	Not associated
1.3.1.-	0.837359895	4.6409604	0.375527515	0.485231205	Not associated
1.3.1.10	0.324480839	9.960880736	0.103406929	0.170369221	Not associated
1.3.1.104	2.523732572	3.451894491	0.019372662	0.043766666	Not associated
1.3.1.106	-1.200768033	6.597593555	0.059114812	0.107633572	Not associated
1.3.1.12	-0.366827508	9.022481045	0.206621892	0.297998894	Not associated
1.3.1.2	-1.227616672	8.342224508	0.001462599	0.005898422	root
1.3.1.20	2.494804811	1.948774273	0.028405984	0.059869711	Not associated
1.3.1.22	-2.563265926	3.740680062	0.076458731	0.133113074	Not associated
1.3.1.25	0.837364666	4.6409604	0.375808969	0.485231205	Not associated
1.3.1.32	-1.700007845	6.212595035	0.014290008	0.0337514	Not associated
1.3.1.33	1.056923324	5.216479441	0.13810724	0.214709876	Not associated
1.3.1.34	0.750820063	1.609771607	0.511716556	0.617258096	Not associated
1.3.1.38	-0.512251907	1.176309206	0.826417071	0.877743289	Not associated
1.3.1.43	-1.715682973	6.981243277	0.005880481	0.016796047	Not associated
1.3.1.45	-1.963638905	5.293091969	0.023308824	0.050627365	Not associated
1.3.1.54	-1.200766741	6.597593555	0.058679988	0.107186912	Not associated
1.3.1.62	-4.896452159	0.666189906	0.100767597	0.167073251	Not associated
1.3.1.76	-0.814767267	9.81184235	0.000614042	0.003038721	Not associated
1.3.1.87	4.768201115	0.273157649	0.051456876	0.096822061	Not associated
1.3.1.9	0.321356236	10.28078042	0.067514457	0.119858122	Not associated
1.3.1.98	-0.022528452	9.398696031	0.937176367	0.963565655	Not associated
1.3.3.3	-0.891588353	9.21099061	0.0018262	0.006886458	Not associated
1.3.3.4	2.181930261	7.261766237	0.001091319	0.004651018	soil
1.3.3.5	1.042378467	6.644503691	0.111337793	0.182545338	Not associated
1.3.3.6	2.009868219	8.782651626	4.03E-05	0.000380903	soil
1.3.5.1	0.642339203	12.39586544	0.000697203	0.003304986	Not associated
1.3.5.2	0	-0.430257436	1	1	Not associated
1.3.5.3	3.036701941	4.018303733	0.000436803	0.002369965	soil
1.3.5.4	0.693391213	12.445779	0.000283507	0.001702301	Not associated
1.3.7.7	4.099102768	2.12101772	0.003693504	0.01188077	Not associated
1.3.7.9	1.490103433	2.739145786	0.119571498	0.192310825	Not associated
1.3.8.1	1.023620902	10.19675084	6.12E-07	1.40E-05	soil
1.3.8.4	-0.594063905	9.595503257	0.012172315	0.030023013	Not associated
1.3.8.6	0.191698104	10.52994647	0.307649228	0.410705639	Not associated
1.3.8.7	0.152857164	11.79344138	0.297478415	0.399893869	Not associated
1.3.8.8	1.977248613	8.671566282	5.02E-05	0.000452243	soil
1.3.8.9	-2.770485028	2.052935231	0.054462199	0.101208295	Not associated
1.3.98.1	0.011420415	9.605276594	0.951565576	0.974651322	Not associated
1.3.99.-	0.116276644	12.71131639	0.426910224	0.534160685	Not associated
1.3.99.12	0.102440109	5.973472904	0.87784081	0.919351112	Not associated
1.3.99.22	-0.759969636	10.5205686	0.000110122	0.000835814	Not associated
1.3.99.23	-3.392137063	4.866620192	0.000962368	0.004248887	root
1.3.99.35	5.335961939	0.573602628	0.029698995	0.061989424	Not associated
1.4.1.1	0.451233499	10.1863312	0.014696512	0.034645818	Not associated
1.4.1.13	0.086826385	12.86749585	0.544353077	0.65081505	Not associated
1.4.1.14	0.086826922	12.86749585	0.543510571	0.650383332	Not associated
1.4.1.2	0.079199699	11.7994678	0.583016819	0.684918019	Not associated
1.4.1.21	-2.46746256	3.957990991	0.082814369	0.142525112	Not associated
1.4.1.24	-4.238883336	4.849942316	0.00097442	0.004274162	root
1.4.1.3	0.729382034	9.131612258	0.031449982	0.064572835	Not associated
1.4.1.4	0.706867931	9.246119919	0.029606931	0.061989424	Not associated
1.4.1.9	0.514793676	9.596076749	0.022700631	0.049867564	Not associated
1.4.2.-	-1.853445202	6.25910441	0.008542192	0.02258415	Not associated
1.4.3.-	-1.648892792	9.372458132	0.000101574	0.000788658	root
1.4.3.10	1.279837083	6.795149965	0.056017524	0.103387534	Not associated
1.4.3.16	-0.045348867	10.3535956	0.804240828	0.863695834	Not associated
1.4.3.19	-1.634595302	8.102535271	0.000420959	0.00232129	root
1.4.3.21	0.829355133	7.544006552	0.071728883	0.126343834	Not associated
1.4.3.3	2.053768965	6.449795108	0.001546739	0.006056941	soil
1.4.3.4	-0.943523219	7.575113912	0.040408061	0.079220962	Not associated
1.4.3.5	-0.261691178	8.707523898	0.447880412	0.554108458	Not associated
1.4.4.2	0.391938427	11.5968752	0.004368341	0.013472638	Not associated
1.4.7.1	0.746552964	9.13105256	0.00813946	0.021689171	Not associated
1.4.9.1	0.564799613	0.771608697	0.667939221	0.756166388	Not associated
1.4.99.1	-1.884611432	10.14086016	4.30E-14	1.94E-11	root
1.4.99.5	-5.860824038	4.050905301	0.00011986	0.000899619	root
1.5.-.-	2.208261551	8.174328584	8.29E-06	0.000105687	soil
1.5.1.-	-1.013216631	5.017715013	0.399507216	0.509664069	Not associated
1.5.1.10	-1.433351068	4.674095552	0.167599902	0.250750242	Not associated
1.5.1.2	0.197594583	9.397919851	0.434955508	0.541777932	Not associated
1.5.1.20	-0.09188251	9.857833184	0.653523242	0.743816259	Not associated
1.5.1.3	-0.689485834	8.331892966	0.102902255	0.169744745	Not associated
1.5.1.34	0.60427531	1.622267861	0.575049068	0.678507678	Not associated
1.5.1.36	-2.042374549	5.36200032	0.039909668	0.078424448	Not associated
1.5.1.38	0.483740343	7.75584325	0.272793716	0.371142306	Not associated
1.5.1.5	0.06302005	9.791485851	0.762395184	0.832170801	Not associated
1.5.1.6	-6.472453731	1.556813512	0.011062287	0.02772755	Not associated
1.5.1.7	1.190334463	9.037805116	2.34E-05	0.00024677	soil
1.5.1.9	2.096381593	6.483104404	0.003514951	0.011487802	Not associated
1.5.3.1	-0.906197992	11.41208539	1.34E-07	4.53E-06	Not associated
1.5.3.7	-2.4744221	1.968954392	0.073787784	0.129592795	Not associated
1.5.5.2	-0.485500872	11.04853968	0.003667825	0.011843106	Not associated
1.5.8.1	-0.225859821	4.610654967	0.809702455	0.866511836	Not associated
1.5.8.2	-0.225855253	4.610654967	0.809551689	0.866511836	Not associated
1.5.8.3	-0.481515452	9.547982178	0.045285241	0.087275836	Not associated
1.5.8.4	-1.005063037	9.6611853	6.19E-05	0.000535704	root
1.5.98.2	2.270870021	8.409272611	1.70E-05	0.000186319	soil
1.5.99.6	1.825808721	2.779142643	0.141820485	0.218500387	Not associated
1.6.1.1	-1.145312649	8.616138765	0.00699094	0.018965382	Not associated
1.6.1.2	0.221518332	11.64833599	0.113934487	0.185676106	Not associated
1.6.2.2	-4.475837494	0.449921957	0.152303959	0.231975928	Not associated
1.6.5.3	0.413110208	14.13258317	0.00851707	0.022561885	Not associated
1.6.99.3	0.049220831	10.74938455	0.754539276	0.826473545	Not associated
1.6.99.5	-1.585668434	7.426346962	0.001555019	0.006071764	root
1.7.1.15	-0.933911813	11.48714895	3.29E-08	1.51E-06	Not associated
1.7.1.7	-3.13864619	4.522720205	0.001500927	0.005967644	root
1.7.2.1	-0.857313955	8.184949682	0.075609979	0.132146289	Not associated
1.7.2.2	0.282366922	4.08839859	0.724916741	0.804735018	Not associated
1.7.2.4	-1.04176038	7.591571593	0.064257998	0.11467973	Not associated
1.7.2.5	-1.16883491	9.397986495	0.001346542	0.005597472	root
1.7.2.6	6.097883026	0.982228252	0.001782479	0.006764408	soil
1.7.3.3	0.642487844	8.073946726	0.102028734	0.168922573	Not associated
1.7.7.1	1.619003287	8.97294251	0.001011999	0.004410359	soil
1.7.99.1	-7.692956951	2.689540054	0.000594501	0.002985501	root
1.7.99.4	-0.155346888	11.84451883	0.366896898	0.474787078	Not associated
1.8.1.2	-1.601143957	10.6268117	1.53E-13	5.16E-11	root
1.8.1.4	0.219966225	11.91457569	0.138362528	0.214859511	Not associated
1.8.1.6	-6.332188753	1.635378744	0.006549	0.018318218	Not associated
1.8.1.7	-0.7905035	9.222668418	0.006912233	0.018942041	Not associated
1.8.1.9	0.591642212	11.30209039	0.000233939	0.001483809	Not associated
1.8.2.1	-2.037580823	6.078648183	0.004292494	0.013452035	Not associated
1.8.3.1	0.571587024	6.946337862	0.285052879	0.385491931	Not associated
1.8.4.8	-0.003570185	9.187568328	0.999788534	1	Not associated
1.8.7.1	-1.705682643	5.743146526	0.088409649	0.150619718	Not associated
1.8.98.1	4.188468763	7.488736726	4.04E-07	1.01E-05	soil
1.9.3.1	-0.081391484	12.99094011	0.571035448	0.674360918	Not associated
1.97.1.-	-7.552691363	2.564685011	0.002812366	0.009643417	root
2.1.1.-	1.137716364	2.097556041	0.398787823	0.509227173	Not associated
2.1.1.10	0.25780268	8.18258676	0.494402545	0.600663523	Not associated
2.1.1.103	0.401500946	0.0904288	1	1	Not associated
2.1.1.104	0.730967309	5.790009701	0.288252864	0.389040579	Not associated
2.1.1.107	-0.307167556	10.61842655	0.076743274	0.133264992	Not associated
2.1.1.13	0.316521816	12.20624599	0.023370771	0.050680436	Not associated
2.1.1.130	-0.632192693	7.509055031	0.195044173	0.284562287	Not associated
2.1.1.131	-0.729492322	7.808246576	0.10800443	0.177727143	Not associated
2.1.1.132	-1.334151621	7.599206911	0.008216418	0.021851143	Not associated
2.1.1.133	-1.000631979	7.462036795	0.038557061	0.076155832	Not associated
2.1.1.14	-0.703484433	9.799180839	0.004520701	0.013755555	Not associated
2.1.1.148	2.140839476	6.486512611	0.002023827	0.007409728	soil
2.1.1.151	-1.320831646	6.779275112	0.043645198	0.084235231	Not associated
2.1.1.152	-0.851640249	6.506558721	0.207728314	0.298872154	Not associated
2.1.1.163	-0.098245645	9.556972218	0.680931192	0.76597672	Not associated
2.1.1.17	-0.676086783	7.682514957	0.210362204	0.302018425	Not associated
2.1.1.195	-1.542810711	6.006046493	0.037295044	0.074424821	Not associated
2.1.1.201	-0.098245838	9.556972218	0.680779263	0.76597672	Not associated
2.1.1.222	-0.759624298	9.681397772	0.002104786	0.007683788	Not associated
2.1.1.250	-0.47249761	10.01547218	0.019070693	0.043374589	Not associated
2.1.1.271	-1.000629551	7.462036795	0.038217097	0.075705716	Not associated
2.1.1.37	-2.203422346	7.176836308	0.002620499	0.009077677	root
2.1.1.4	0	-0.430257436	1	1	Not associated
2.1.1.45	0.293034893	9.761479662	0.154228893	0.234643283	Not associated
2.1.1.5	4.486634066	1.260045883	0.008671575	0.022792407	Not associated
2.1.1.64	-0.759614797	9.681397772	0.002244798	0.008122066	Not associated
2.1.1.67	-3.155379125	5.906910647	0.000152152	0.001063964	root
2.1.1.71	-2.488107676	5.931633834	0.002346236	0.008341486	root
2.1.1.72	-0.450355826	9.355490756	0.096040115	0.161380839	Not associated
2.1.1.80	-1.686945512	10.94881651	5.05E-15	3.41E-12	root
2.1.2.1	0.392318336	11.25175128	0.017312283	0.039844794	Not associated
2.1.2.10	0.201485809	10.27806305	0.248846557	0.343403165	Not associated
2.1.2.11	0.375014725	9.592751419	0.094045166	0.158475269	Not associated
2.1.2.13	6.569870696	1.295688516	0.000456231	0.002445903	soil
2.1.2.2	-0.305658813	9.62752572	0.21911458	0.310949367	Not associated
2.1.2.3	0.377313984	10.72963613	0.022002838	0.048571625	Not associated
2.1.2.5	5.439569137	4.680633383	7.06E-07	1.54E-05	soil
2.1.2.9	-0.191815069	9.573706036	0.40835208	0.518465111	Not associated
2.1.3.1	4.353771632	1.7103943	0.002260703	0.008144559	soil
2.1.3.11	-1.154574066	3.551357603	0.252858972	0.348228819	Not associated
2.1.3.2	0.232879753	10.1318109	0.19765552	0.287750655	Not associated
2.1.3.3	1.20581013	8.797511822	0.000391928	0.002187994	soil
2.1.3.9	-0.767574145	7.22919733	0.13643995	0.212852624	Not associated
2.1.4.1	1.30647739	0.28273421	0.680781976	0.76597672	Not associated
2.2.1.1	0.151250827	11.71290172	0.272209402	0.370720668	Not associated
2.2.1.2	0.775687101	10.09346041	2.26E-05	0.000240719	Not associated
2.2.1.6	0.053801988	12.29619103	0.697691261	0.779636803	Not associated
2.2.1.9	2.487774743	7.786445556	1.18E-05	0.000140298	soil
2.3.-.-	-3.059952727	3.679075824	0.004898768	0.014707189	Not associated
2.3.1.-	-0.57342169	11.25285566	0.000946632	0.004206909	Not associated
2.3.1.1	-0.236416071	10.25959453	0.214834293	0.307133471	Not associated
2.3.1.101	1.1517688	0.914332643	0.438457097	0.544945297	Not associated
2.3.1.102	-1.679586942	3.545709728	0.170119311	0.254238041	Not associated
2.3.1.109	-0.495837093	8.186767021	0.235382032	0.329193712	Not associated
2.3.1.117	0.402184446	9.994480142	0.036407042	0.073084567	Not associated
2.3.1.12	0.022030996	10.64608756	0.887978519	0.927093492	Not associated
2.3.1.129	-1.63843152	8.10443991	0.000796311	0.003709713	root
2.3.1.15	-0.570177009	10.4613684	0.00170272	0.006516643	Not associated
2.3.1.157	0.168160809	10.10477637	0.357301328	0.463257288	Not associated
2.3.1.16	0.25537756	10.2803757	0.167034859	0.250181923	Not associated
2.3.1.164	0.080895012	6.453507046	0.877032158	0.919351112	Not associated
2.3.1.168	-0.353692025	8.87380819	0.2857922	0.386105262	Not associated
2.3.1.174	-1.757090749	5.805826596	0.046872999	0.089696064	Not associated
2.3.1.176	-4.722043303	0.654593569	0.181993818	0.269598299	Not associated
2.3.1.178	-3.233832112	5.594077478	0.000246935	0.00153737	root
2.3.1.179	-0.010755688	11.1310617	0.949785964	0.973566644	Not associated
2.3.1.180	-0.198178972	10.6023069	0.248250482	0.34293088	Not associated
2.3.1.181	0.098902243	9.263827189	0.688500456	0.772561559	Not associated
2.3.1.182	-0.320654025	3.914973363	0.754898856	0.826473545	Not associated
2.3.1.183	-0.863730222	8.378441096	0.027589038	0.0584213	Not associated
2.3.1.19	-0.167701213	4.583867094	0.909220925	0.942714866	Not associated
2.3.1.191	-1.727247743	8.561639045	1.74E-05	0.0001884	root
2.3.1.20	2.513285734	9.005767165	1.71E-09	1.28E-07	soil
2.3.1.29	0.217325704	9.776480619	0.331992444	0.435458051	Not associated
2.3.1.30	-0.745526047	9.254388396	0.01509021	0.035339499	Not associated
2.3.1.31	-0.74764497	9.501895837	0.002533019	0.008819867	Not associated
2.3.1.35	0.023464446	9.876084275	0.901450065	0.937887122	Not associated
2.3.1.37	-0.139833501	9.426503777	0.581036185	0.683780389	Not associated
2.3.1.39	0.334598485	9.78917618	0.098091686	0.16377671	Not associated
2.3.1.40	-1.902238694	8.093120359	0.00035928	0.002022446	root
2.3.1.41	-1.448513763	9.827935065	3.39E-06	5.23E-05	root
2.3.1.46	-1.364708465	7.615862648	0.011344929	0.028330866	Not associated
2.3.1.47	-1.41351312	9.066165586	1.44E-05	0.000162084	root
2.3.1.5	-2.199600665	6.299814238	0.002902212	0.009901235	root
2.3.1.51	0.092119512	10.37493302	0.591026431	0.6901268	Not associated
2.3.1.54	0.718182121	5.362334774	0.330768676	0.43427452	Not associated
2.3.1.57	-0.349283245	7.158071159	0.507963966	0.613279105	Not associated
2.3.1.61	0.316404181	10.51470915	0.058710818	0.107186912	Not associated
2.3.1.74	1.241272019	7.852799772	0.003404239	0.011192611	Not associated
2.3.1.8	0.552598687	9.16458874	0.052170418	0.097709628	Not associated
2.3.1.9	0.309132449	12.34881737	0.031422734	0.064572835	Not associated
2.3.2.-	-4.073602771	0.197011249	0.236319231	0.330162649	Not associated
2.3.2.2	-0.895298573	10.91165066	9.11E-07	1.87E-05	Not associated
2.3.3.1	0.582883395	11.47458855	0.000627144	0.003080985	Not associated
2.3.3.10	-6.161786112	1.302159654	0.029733432	0.061989424	Not associated
2.3.3.13	0.21925942	11.54663939	0.135420517	0.211751295	Not associated
2.3.3.14	1.306596209	0.28273421	0.680732888	0.76597672	Not associated
2.3.3.15	-0.361953786	7.070131761	0.507796347	0.613279105	Not associated
2.3.3.5	-0.607057658	8.558259357	0.097045024	0.162664799	Not associated
2.3.3.9	-0.029541528	10.82280616	0.854356975	0.900340307	Not associated
2.4.-.-	-2.101891686	7.673491737	0.003297828	0.010946843	Not associated
2.4.1.-	-1.145376493	12.02709429	6.23E-09	3.66E-07	root
2.4.1.1	0.476939113	10.79868344	0.002527249	0.008819867	Not associated
2.4.1.10	-0.123010172	5.980661882	0.921953337	0.951706246	Not associated
2.4.1.109	-3.932724632	3.454261276	0.005591101	0.016174685	Not associated
2.4.1.11	-3.196946017	1.689227087	0.054615156	0.101353127	Not associated
2.4.1.117	3.207102204	0.845673031	0.021301488	0.04748896	Not associated
2.4.1.12	-0.054763945	8.827195448	0.905925848	0.940742368	Not associated
2.4.1.129	0.500181362	9.591215961	0.036209552	0.072853364	Not associated
2.4.1.13	3.754007914	5.774378869	0.000185347	0.001233515	soil
2.4.1.14	-0.900269402	3.574449321	0.426380941	0.534160685	Not associated
2.4.1.15	0.431824105	10.23848403	0.017801041	0.040830571	Not associated
2.4.1.157	-0.024444031	5.290835563	1	1	Not associated
2.4.1.16	0	-0.430257436	1	1	Not associated
2.4.1.18	0.111227256	11.16203256	0.442150454	0.548526412	Not associated
2.4.1.182	-1.576220713	8.367592466	0.000894346	0.004027539	root
2.4.1.20	-1.162373284	5.207428706	0.264762572	0.362773057	Not associated
2.4.1.21	-1.535682035	9.280385302	2.79E-05	0.000279703	root
2.4.1.227	-0.244532128	9.418918238	0.34366121	0.447720631	Not associated
2.4.1.25	0.013160223	8.867752622	0.955579699	0.978021343	Not associated
2.4.1.256	-3.752449273	0.185420656	0.429351309	0.536589842	Not associated
2.4.1.315	-0.024444675	5.290835563	1	1	Not associated
2.4.1.4	2.456496169	7.559324762	1.31E-06	2.38E-05	soil
2.4.1.46	-2.338564464	4.184220798	0.010861285	0.02745245	Not associated
2.4.1.5	-2.373328288	2.878845707	0.074657681	0.130650941	Not associated
2.4.1.64	2.102629734	5.355206806	0.012434078	0.030598251	Not associated
2.4.1.7	-0.479292882	6.899443014	0.406622998	0.516789907	Not associated
2.4.1.8	-4.972948271	0.683013209	0.060282196	0.109325433	Not associated
2.4.1.80	-3.112773064	5.865771986	0.000724296	0.00340949	root
2.4.1.83	0.506387147	9.33643486	0.048769925	0.092539563	Not associated
2.4.1.87	0	-0.430257436	1	1	Not associated
2.4.2.-	-0.116114681	9.016340728	0.6909143	0.774626738	Not associated
2.4.2.1	1.062316534	9.175001323	0.000571689	0.002903579	soil
2.4.2.10	-0.313168285	9.239548651	0.240457618	0.334560496	Not associated
2.4.2.12	-0.432423492	1.561558316	0.856714015	0.901805728	Not associated
2.4.2.14	0.586297045	11.037617	0.000124157	0.000916594	Not associated
2.4.2.17	-0.067416826	9.447174034	0.786405973	0.853978318	Not associated
2.4.2.18	-0.381993798	9.638840117	0.081710062	0.141164058	Not associated
2.4.2.19	-0.354889707	9.085757283	0.205542716	0.297629377	Not associated
2.4.2.2	3.215144539	5.617826945	0.00018767	0.001242854	soil
2.4.2.21	-1.227448961	8.931779342	0.000154121	0.001067784	root
2.4.2.22	-1.513666225	7.185825446	0.008833266	0.023172314	Not associated
2.4.2.28	0.188339189	8.103280957	0.622202911	0.719072826	Not associated
2.4.2.3	2.516398406	5.658648833	0.00054715	0.002799997	soil
2.4.2.4	0.944314143	9.472034876	0.000220759	0.001420219	Not associated
2.4.2.52	-2.835608991	1.452618795	0.140324055	0.217214363	Not associated
2.4.2.53	1.552520117	5.477875433	0.0522902	0.097709628	Not associated
2.4.2.7	0.253726844	8.63087702	0.439144194	0.545297616	Not associated
2.4.2.8	0.876474363	9.153358965	0.001028257	0.004466802	Not associated
2.4.2.9	0.756997013	9.682486154	0.000578874	0.002929061	Not associated
2.4.99.12	-2.222185461	8.747306953	2.64E-07	7.59E-06	root
2.4.99.13	-2.222183634	8.747306953	2.48E-07	7.27E-06	root
2.4.99.14	-2.222183574	8.747306953	2.47E-07	7.27E-06	root
2.4.99.15	-2.222183344	8.747306953	2.45E-07	7.27E-06	root
2.5.1.-	-0.017523783	10.72621602	0.922119523	0.951706246	Not associated
2.5.1.115	3.858869036	2.982148143	0.0003501	0.001995715	soil
2.5.1.116	3.858685432	2.982148143	0.000355702	0.002019133	soil
2.5.1.15	0.216266483	9.178568558	0.416052005	0.525805668	Not associated
2.5.1.16	-1.678204391	8.417599092	1.74E-05	0.0001884	root
2.5.1.17	-0.871420394	8.653234678	0.013256441	0.032095792	Not associated
2.5.1.18	-1.41472455	11.62614058	5.03E-12	7.55E-10	root
2.5.1.19	-0.135670418	9.704846694	0.579776745	0.682893097	Not associated
2.5.1.2	0	-0.430257436	1	1	Not associated
2.5.1.21	-2.390153327	3.387406644	0.019915196	0.044767769	Not associated
2.5.1.26	1.238418158	8.345875026	0.001312683	0.005498579	soil
2.5.1.3	-1.067743624	8.387330935	0.00641041	0.017967768	Not associated
2.5.1.39	-1.001674407	9.154438271	0.000364648	0.002044149	root
2.5.1.44	-1.431372556	8.302664783	0.000502679	0.002642485	root
2.5.1.47	0.194448471	10.83716979	0.203751493	0.29566946	Not associated
2.5.1.48	0.69751894	9.838596097	0.000603885	0.002999446	Not associated
2.5.1.49	0.601284704	9.451000266	0.01915441	0.043491778	Not associated
2.5.1.54	0.323539212	10.86465197	0.036237943	0.072853364	Not associated
2.5.1.55	-0.893740698	8.826894284	0.005480607	0.015923227	Not associated
2.5.1.56	0.071960899	8.007545885	0.853717642	0.900340307	Not associated
2.5.1.6	0.359181718	11.09340803	0.033246642	0.067543178	Not associated
2.5.1.61	-0.408455797	9.508679447	0.084907529	0.145756127	Not associated
2.5.1.62	-2.879822156	-0.14152123	0.56288444	0.669416266	Not associated
2.5.1.7	0.383733707	10.80980479	0.017203411	0.03966179	Not associated
2.5.1.72	0.320595621	10.18322237	0.085279222	0.146208412	Not associated
2.5.1.74	2.41353686	7.558104939	4.03E-05	0.000380903	soil
2.5.1.78	-0.167944084	8.855377605	0.604029921	0.702275752	Not associated
2.5.1.9	-0.203218794	8.809683214	0.544948085	0.650950366	Not associated
2.6.1.-	-1.992213548	8.425788885	2.25E-06	3.75E-05	root
2.6.1.1	-0.91186557	10.04604784	0.000507407	0.002657005	Not associated
2.6.1.11	0.086825569	10.81110857	0.568875367	0.672397743	Not associated
2.6.1.13	0.154246535	8.581881975	0.66653062	0.755438647	Not associated
2.6.1.16	0.14219257	11.54981188	0.335716092	0.439063349	Not associated
2.6.1.17	-0.630597942	10.09378379	0.001397094	0.005702337	Not associated
2.6.1.18	-1.593857979	9.623365102	3.64E-07	9.65E-06	root
2.6.1.19	0.693036007	10.30831685	0.000687915	0.00327244	Not associated
2.6.1.21	-1.821977106	7.125637843	0.002172799	0.007890998	root
2.6.1.22	0.784292059	9.31243614	0.002867443	0.00980738	Not associated
2.6.1.37	-2.23284446	6.002848068	0.001986254	0.007311794	root
2.6.1.39	-0.264699089	6.147737716	0.731061025	0.809400553	Not associated
2.6.1.42	0.230494312	10.69438093	0.166280335	0.249328227	Not associated
2.6.1.44	2.133173881	6.9107705	0.000539823	0.002773008	soil
2.6.1.45	2.133193948	6.9107705	0.000530865	0.0027374	soil
2.6.1.50	0	-0.430257436	1	1	Not associated
2.6.1.51	2.133220672	6.9107705	0.000519167	0.002697671	soil
2.6.1.52	-0.003835569	10.07046541	0.992192679	1	Not associated
2.6.1.57	-1.352843589	8.911899631	0.000215299	0.001398409	root
2.6.1.62	-1.751059871	8.858047	1.30E-07	4.50E-06	root
2.6.1.66	-3.676061712	5.015839806	0.006207276	0.01750737	Not associated
2.6.1.7	-0.264695469	6.147737716	0.730808767	0.809400553	Not associated
2.6.1.76	-2.192248721	8.132556939	1.58E-06	2.78E-05	root
2.6.1.77	2.3661271	4.782340699	0.005034216	0.015046959	Not associated
2.6.1.81	-2.705382628	0.785440176	0.217032815	0.308968738	Not associated
2.6.1.82	-2.448685153	4.645069905	0.00506794	0.015081027	Not associated
2.6.1.83	2.621049194	3.111147225	0.00454595	0.0138013	Not associated
2.6.1.84	-2.136091399	6.849779343	0.002563224	0.008902095	root
2.6.1.85	-0.342582471	9.487597066	0.161600147	0.24393497	Not associated
2.6.1.87	4.496439014	4.349121312	3.32E-05	0.000327465	soil
2.6.1.9	-0.175604345	10.53232626	0.308665208	0.411249207	Not associated
2.6.99.2	-0.706928408	8.931398406	0.026032885	0.055561496	Not associated
2.7.1.-	-0.36046453	8.870455634	0.270669541	0.369368233	Not associated
2.7.1.100	-3.000632801	5.666459227	0.000497406	0.002624984	root
2.7.1.105	-2.896439163	3.545244004	0.007007003	0.018970864	Not associated
2.7.1.107	-1.116276547	6.490356651	0.095143489	0.160073291	Not associated
2.7.1.11	0.358508466	9.447195972	0.301093128	0.403548428	Not associated
2.7.1.113	-1.882831166	4.704709729	0.089049701	0.151519075	Not associated
2.7.1.12	-0.432197919	7.933121086	0.307419687	0.410705639	Not associated
2.7.1.130	-1.952324931	7.930122631	0.00045271	0.002436698	root
2.7.1.144	-2.607972334	7.064764287	0.000124081	0.000916594	root
2.7.1.146	2.553671205	1.369952108	0.094041623	0.158475269	Not associated
2.7.1.147	2.55367548	1.369952108	0.094076362	0.158475269	Not associated
2.7.1.15	-1.273262086	8.444142139	0.000810252	0.003761687	root
2.7.1.156	-0.475806451	7.318718776	0.324333319	0.42874199	Not associated
2.7.1.16	-0.698774058	8.380220474	0.063472267	0.113728159	Not associated
2.7.1.167	-2.145626087	7.147968649	0.004377098	0.013472638	Not associated
2.7.1.17	-0.43547096	10.14527106	0.029878561	0.06210144	Not associated
2.7.1.19	0.498176242	5.09843368	0.484220181	0.590949833	Not associated
2.7.1.2	-0.739693333	9.723054824	0.000564585	0.002878317	Not associated
2.7.1.20	0.083272926	8.737089996	0.800138252	0.85997357	Not associated
2.7.1.21	0.423446494	8.971660208	0.162077335	0.244382231	Not associated
2.7.1.23	0.158230831	9.513889238	0.494325825	0.600663523	Not associated
2.7.1.24	0.078910106	8.054610012	0.833756499	0.884842914	Not associated
2.7.1.25	-0.256701469	10.21680516	0.165574758	0.248546109	Not associated
2.7.1.26	-0.291246012	9.312849163	0.262132988	0.359900068	Not associated
2.7.1.29	-0.157299796	8.29514016	0.714287112	0.796206178	Not associated
2.7.1.30	0.050284978	10.60177254	0.751390971	0.823968508	Not associated
2.7.1.31	1.667765425	7.666584225	0.001944653	0.007217654	soil
2.7.1.32	-6.685666849	1.796786859	0.016724909	0.038757035	Not associated
2.7.1.33	0.756967663	9.806409406	0.000278425	0.001679253	Not associated
2.7.1.35	0.407266773	7.977293019	0.30670684	0.410664957	Not associated
2.7.1.36	0.442953584	1.226810569	0.760484334	0.831241372	Not associated
2.7.1.39	-0.512251478	9.255784128	0.060367708	0.109325433	Not associated
2.7.1.4	-0.794228228	9.292284673	0.005150795	0.015199005	Not associated
2.7.1.40	0.038580674	10.74549066	0.81006991	0.866511836	Not associated
2.7.1.45	-1.746245223	8.862349722	2.99E-06	4.75E-05	root
2.7.1.47	-2.012009555	6.986003893	0.002268037	0.008149249	root
2.7.1.48	1.328124009	6.655782542	0.02297797	0.050231776	Not associated
2.7.1.49	-1.243785007	8.965302906	9.91E-05	0.000774158	root
2.7.1.5	0.678711872	7.475327262	0.224257218	0.316917504	Not associated
2.7.1.50	-2.251921472	4.93453268	0.021840444	0.048450641	Not associated
2.7.1.53	-1.776021013	7.739699828	0.001160009	0.004912766	root
2.7.1.56	1.561676769	7.766158884	0.000680499	0.003248599	soil
2.7.1.58	-1.914019077	7.915847714	0.000146366	0.001046245	root
2.7.1.59	-1.821802563	6.496117639	0.00668725	0.018551283	Not associated
2.7.1.6	0.818681416	7.532254301	0.078434256	0.135852154	Not associated
2.7.1.60	-2.067243203	4.905375717	0.041474826	0.080854965	Not associated
2.7.1.63	1.471612238	7.012403535	0.02134361	0.047504477	Not associated
2.7.1.65	-6.418584607	1.546916587	0.008615185	0.022688333	Not associated
2.7.1.66	-6.397712141	1.440494147	0.03808424	0.075664424	Not associated
2.7.1.68	-6.190669757	1.373175676	0.015093184	0.035339499	Not associated
2.7.1.69	-0.432150792	9.171092616	0.133093302	0.208595188	Not associated
2.7.1.71	-0.651147289	8.947371368	0.03292015	0.06717692	Not associated
2.7.1.76	-3.447489447	3.228872281	0.007233172	0.019466166	Not associated
2.7.1.82	4.638637058	4.064500939	3.07E-06	4.82E-05	soil
2.7.1.90	0.443038771	8.612323956	0.180444442	0.267890595	Not associated
2.7.1.92	-0.392606413	8.824018807	0.247212971	0.341847209	Not associated
2.7.11.1	-1.342846916	8.025391105	0.025998617	0.055561496	Not associated
2.7.11.12	1.665652726	0.237849283	0.29436493	0.396102609	Not associated
2.7.13.3	-1.024621147	13.53489535	4.24E-07	1.02E-05	root
2.7.2.1	0.254088974	8.374365471	0.473756107	0.579733054	Not associated
2.7.2.11	-0.378943992	9.516648415	0.118853873	0.191384485	Not associated
2.7.2.2	2.555925639	7.272976087	3.71E-07	9.65E-06	soil
2.7.2.3	0.122484431	10.09125369	0.500851675	0.607406295	Not associated
2.7.2.4	-0.219153588	11.05904853	0.141417365	0.218348412	Not associated
2.7.2.8	-0.285414479	10.02723962	0.140898442	0.217796104	Not associated
2.7.3.3	2.923131217	0.931079023	0.081985046	0.141458234	Not associated
2.7.3.9	-0.324238728	10.89045643	0.049297266	0.093408985	Not associated
2.7.4.1	-0.077632755	11.15353343	0.595854046	0.694883909	Not associated
2.7.4.14	-0.098515772	8.730912407	0.771009601	0.8393505	Not associated
2.7.4.16	-0.260313931	8.573877774	0.458795216	0.564510326	Not associated
2.7.4.22	0.631403009	9.816460081	0.001954226	0.00722698	Not associated
2.7.4.23	-1.420882132	6.288443519	0.097438127	0.162919442	Not associated
2.7.4.3	0.014994222	9.348639082	0.943299479	0.968387231	Not associated
2.7.4.6	0.131782198	9.068809581	0.627868111	0.722529657	Not associated
2.7.4.7	-1.243786946	8.965302906	9.71E-05	0.000762684	root
2.7.4.8	0.052002642	9.12771058	0.839578493	0.889402467	Not associated
2.7.4.9	0.091561238	8.999500292	0.746426505	0.820522546	Not associated
2.7.6.1	0.437952581	10.50164438	0.009985657	0.025598905	Not associated
2.7.6.2	-0.928964458	6.120925306	0.185466913	0.273543449	Not associated
2.7.6.3	-0.312270264	8.413501028	0.419565623	0.528269484	Not associated
2.7.6.5	0.83096619	11.49427066	1.90E-06	3.27E-05	Not associated
2.7.7.-	0.077683178	10.69948347	0.630620893	0.724678521	Not associated
2.7.7.1	-3.652104468	5.856791945	9.42E-06	0.000117802	root
2.7.7.12	1.898702743	6.700919841	0.002786096	0.009577648	soil
2.7.7.13	-0.300942986	9.618474531	0.23422006	0.328589097	Not associated
2.7.7.14	-5.751994433	3.149435965	0.003405006	0.011192611	Not associated
2.7.7.15	-0.027365439	2.891302207	1	1	Not associated
2.7.7.18	0.201617037	8.993264853	0.466372071	0.572789698	Not associated
2.7.7.19	0.376550069	9.912383584	0.052274752	0.097709628	Not associated
2.7.7.2	-0.291241616	9.312849163	0.266430191	0.364688134	Not associated
2.7.7.23	0.164442019	10.1082862	0.366177513	0.47431047	Not associated
2.7.7.24	0.329351606	9.258838185	0.206900786	0.297998894	Not associated
2.7.7.27	0.526325277	10.19507727	0.006947713	0.018962345	Not associated
2.7.7.3	0.221107116	9.111733888	0.416941636	0.525811312	Not associated
2.7.7.33	-0.702076901	7.783923136	0.114486968	0.186127429	Not associated
2.7.7.38	-1.603609519	7.877105461	0.000959053	0.004248134	root
2.7.7.39	2.258696929	5.88960977	0.004588817	0.013900206	Not associated
2.7.7.4	0.154794076	11.66057315	0.27787184	0.377670881	Not associated
2.7.7.41	-0.308098097	9.10114312	0.281105441	0.38053452	Not associated
2.7.7.43	-1.756422011	5.84249413	0.015121359	0.035344215	Not associated
2.7.7.59	-0.745144409	11.06481388	9.28E-07	1.87E-05	Not associated
2.7.7.6	0.686728695	14.16439919	6.86E-05	0.000583216	Not associated
2.7.7.62	-0.475810486	7.318718776	0.322828682	0.42717096	Not associated
2.7.7.63	1.009488533	6.353362885	0.125302991	0.199392628	Not associated
2.7.7.65	-1.606856047	9.601038887	4.51E-08	1.79E-06	root
2.7.7.7	0.285747546	14.03468145	0.038179599	0.075705716	Not associated
2.7.7.70	-2.145626461	7.147968649	0.004387832	0.013472638	Not associated
2.7.7.8	0.532815806	11.90333532	0.00139027	0.005691681	Not associated
2.7.7.83	-6.380705881	1.730464788	0.020503144	0.045936562	Not associated
2.7.7.9	0.117937945	10.26648149	0.485965019	0.592009686	Not associated
2.7.8.-	-0.554730365	10.34814618	0.001745801	0.00664388	Not associated
2.7.8.11	1.973371782	4.749544835	0.032369277	0.066258929	Not associated
2.7.8.13	0.136458772	10.25877761	0.449602049	0.555221543	Not associated
2.7.8.24	-0.660914815	6.972996983	0.24018512	0.334560496	Not associated
2.7.8.26	-0.761531625	6.767469972	0.194727935	0.284408043	Not associated
2.7.8.37	-1.741313833	6.835517963	0.006988032	0.018965382	Not associated
2.7.8.5	0.367857707	9.485295453	0.114719015	0.186280516	Not associated
2.7.8.7	0.325507272	8.084797862	0.394163816	0.505071151	Not associated
2.7.8.8	-1.420807669	8.953491317	5.68E-06	7.67E-05	root
2.7.9.1	0.445872852	10.89963052	0.003926063	0.012539271	Not associated
2.7.9.2	0.063301039	10.24667113	0.725563671	0.804791888	Not associated
2.7.9.3	0.473432243	8.149933712	0.231706486	0.325400688	Not associated
2.8.1.1	-0.564906608	8.576584288	0.190342734	0.27860567	Not associated
2.8.1.10	-0.423029885	9.129603355	0.128157521	0.202740996	Not associated
2.8.1.2	-0.564906949	8.576584288	0.190269288	0.27860567	Not associated
2.8.1.6	-0.769039217	9.243661734	0.004885784	0.014700878	Not associated
2.8.1.7	0.326957415	11.15036531	0.029778783	0.061989424	Not associated
2.8.1.8	0.494236596	10.5239252	0.006003616	0.017039674	Not associated
2.8.2.1	-0.86254194	0.857373733	0.692672462	0.775311099	Not associated
2.8.2.2	-1.561165054	3.799415734	0.127454533	0.202339688	Not associated
2.8.2.30	-7.286986582	2.447549124	0.006572448	0.01834582	Not associated
2.8.3.-	-1.554374583	7.995576282	0.000321045	0.001861511	root
2.8.3.1	-2.898014953	7.136135296	1.92E-06	3.27E-05	root
2.8.3.10	5.117856319	0.438469327	0.01954851	0.044090212	Not associated
2.8.3.12	-0.354363502	7.171808232	0.526448342	0.633331888	Not associated
2.8.3.15	-3.92035474	3.997656927	0.005727765	0.016464276	Not associated
2.8.3.5	0.822784691	10.05685021	0.000336594	0.001933148	Not associated
2.8.3.6	-1.373955364	8.146174061	0.005470933	0.015923227	Not associated
2.9.1.1	0.763188195	7.523771351	0.100788083	0.167073251	Not associated
3.1.-.-	0.036274537	11.7497235	0.788657929	0.853978318	Not associated
3.1.1.-	-1.199930236	9.213933302	0.000132303	0.000955833	root
3.1.1.1	-1.470638713	9.485432237	4.90E-06	6.89E-05	root
3.1.1.11	-3.517253536	7.204568978	2.97E-07	8.03E-06	root
3.1.1.15	-3.048215362	5.89676143	0.000337693	0.001933148	root
3.1.1.17	-1.528448949	9.425778058	4.94E-07	1.17E-05	root
3.1.1.22	-3.81623247	6.755189413	3.61E-08	1.57E-06	root
3.1.1.23	-0.376824992	5.945986193	0.58778377	0.688721486	Not associated
3.1.1.24	-1.093940854	7.92311858	0.034851925	0.070381091	Not associated
3.1.1.3	-1.176260999	7.965431671	0.015219096	0.035511225	Not associated
3.1.1.31	-0.072608435	8.889594846	0.822867252	0.876730014	Not associated
3.1.1.32	-3.010461831	6.952949698	1.21E-05	0.000140679	root
3.1.1.4	-3.010467275	6.952949698	1.35E-05	0.000152716	root
3.1.1.41	-0.279983771	6.649255558	0.713322565	0.795787602	Not associated
3.1.1.45	-1.072114985	9.271653277	0.000201039	0.001324896	root
3.1.1.47	-7.23026523	2.416119838	0.011024994	0.02772755	Not associated
3.1.1.5	-2.151267864	8.45039654	2.65E-05	0.00027285	root
3.1.1.56	-2.520193494	9.08466772	3.05E-09	1.96E-07	root
3.1.1.57	-1.554914243	5.876294172	0.031324615	0.064572835	Not associated
3.1.1.61	-1.901540376	10.92965385	5.55E-13	1.50E-10	root
3.1.1.75	-1.023880704	9.618501187	6.58E-06	8.72E-05	root
3.1.1.84	-2.520186603	9.08466772	2.57E-09	1.74E-07	root
3.1.11.-	-3.094223763	5.812092072	0.001080545	0.004634338	root
3.1.11.1	-2.576514221	8.047405388	1.63E-08	7.85E-07	root
3.1.11.2	-0.299935673	10.64210197	0.097330959	0.162919442	Not associated
3.1.11.5	0.326870026	10.78315824	0.041586229	0.080955324	Not associated
3.1.11.6	-0.149062692	10.13093294	0.430800945	0.537407273	Not associated
3.1.2.-	-0.781748287	10.03525946	0.000327004	0.001887957	Not associated
3.1.2.1	0.192591913	7.556694058	0.694816635	0.77706728	Not associated
3.1.2.12	-1.235494428	8.917349893	0.000838227	0.003838797	root
3.1.2.2	-3.21101985	4.55494595	0.003036932	0.010231657	Not associated
3.1.2.21	-4.331141548	3.473564949	0.00298235	0.010149005	Not associated
3.1.2.23	-1.689044203	6.160690703	0.011480627	0.028511631	Not associated
3.1.2.6	-0.494425214	9.570404795	0.081631763	0.141164058	Not associated
3.1.21.2	2.836752334	8.104059668	9.76E-07	1.91E-05	soil
3.1.22.4	0.157715396	8.680858353	0.625182863	0.720667277	Not associated
3.1.26.12	0.212178745	11.28609132	0.1812841	0.268841733	Not associated
3.1.26.4	0.165943404	9.947721792	0.38955044	0.499793584	Not associated
3.1.3.-	-1.456042068	7.822669826	0.00229922	0.008217583	root
3.1.3.1	-1.036533956	10.56403063	1.49E-07	4.90E-06	root
3.1.3.11	0.910668115	10.12639787	1.09E-05	0.000130078	Not associated
3.1.3.12	0.353562805	8.447292211	0.308603393	0.411249207	Not associated
3.1.3.15	-0.365774321	7.237091484	0.468184443	0.574493354	Not associated
3.1.3.16	-1.12545366	6.451795248	0.191763576	0.280381592	Not associated
3.1.3.18	-1.170282492	9.695509864	8.16E-05	0.000663792	root
3.1.3.2	-2.607052633	6.642456659	8.69E-05	0.000693991	root
3.1.3.25	-0.660489225	10.08265013	0.001724845	0.006582669	Not associated
3.1.3.27	-2.491537916	5.882126768	0.005704941	0.016433636	Not associated
3.1.3.3	0.588608673	9.860870755	0.002760779	0.009514827	Not associated
3.1.3.37	1.969598625	0.429914755	0.269272778	0.367833694	Not associated
3.1.3.4	-2.69754138	-0.160994694	0.791399596	0.853978318	Not associated
3.1.3.41	0.199483967	3.958080132	0.821062658	0.875497751	Not associated
3.1.3.45	-0.91443868	7.048998781	0.134143296	0.209997211	Not associated
3.1.3.46	-2.896513314	3.545244004	0.006862057	0.018842762	Not associated
3.1.3.5	-0.444336907	10.46823518	0.0103649	0.026420716	Not associated
3.1.3.6	-1.322127094	8.714897166	0.00136829	0.005635852	root
3.1.3.70	-3.672460513	4.471693934	0.022396842	0.049360739	Not associated
3.1.3.71	0.711735186	5.638787298	0.352479509	0.458325136	Not associated
3.1.3.73	-2.878813138	-0.14152123	0.56215061	0.669132576	Not associated
3.1.3.76	0.867661765	2.727232041	0.422882092	0.530467693	Not associated
3.1.3.77	-1.587363685	6.140762515	0.018502847	0.042296694	Not associated
3.1.3.8	0.137849686	8.182900564	0.711337958	0.794229405	Not associated
3.1.3.81	-2.697201612	-0.160994694	0.790706887	0.853978318	Not associated
3.1.3.82	-2.623103408	7.078850285	0.000150317	0.00106324	root
3.1.3.83	-2.623109644	7.078850285	0.000152782	0.001063964	root
3.1.4.12	-4.619519542	4.304242994	0.00089076	0.004024806	root
3.1.4.16	-1.322118043	8.714897166	0.001321269	0.005509364	root
3.1.4.17	-1.39981855	6.161000803	0.046568473	0.089239726	Not associated
3.1.4.3	-1.994704176	7.768719266	4.37E-05	0.000404207	root
3.1.4.4	-1.238836101	7.619398387	0.025748418	0.055128547	Not associated
3.1.4.46	-0.038019544	10.17496267	0.839557303	0.889402467	Not associated
3.1.4.50	-1.601717043	3.053219128	0.177328186	0.264426467	Not associated
3.1.4.52	-2.225803518	5.167975486	0.013851395	0.03300394	Not associated
3.1.5.1	0.425104334	10.04316977	0.022473556	0.049449145	Not associated
3.1.6.1	-0.421959626	9.313409421	0.12351287	0.197474422	Not associated
3.1.6.12	-4.964016989	2.433733755	0.001957864	0.00722698	root
3.1.6.13	-3.179031494	5.715800229	0.004288168	0.013452035	Not associated
3.1.6.14	1.440251483	7.230746358	0.005094696	0.015127328	Not associated
3.1.6.2	-2.236259157	1.98020684	0.120998736	0.194374901	Not associated
3.1.6.4	-2.51704894	3.244914017	0.068063036	0.120673441	Not associated
3.1.6.8	-2.127694642	4.796208905	0.018894628	0.043075143	Not associated
3.1.7.2	-1.346739519	10.02466397	6.74E-10	5.70E-08	root
3.10.1.1	-6.543369615	1.718588254	0.003195991	0.010714104	Not associated
3.11.1.1	-2.188788873	4.599381314	0.123956969	0.197767732	Not associated
3.11.1.2	-2.345948266	6.719267212	0.000593844	0.002985501	root
3.13.1.1	0.169909217	7.894584138	0.679730067	0.76597672	Not associated
3.2.1.1	0.702355853	11.47460897	2.91E-06	4.68E-05	Not associated
3.2.1.10	1.328097888	8.520643154	0.000171243	0.001162558	soil
3.2.1.113	-1.859143547	3.475676072	0.070554975	0.124812805	Not associated
3.2.1.14	-2.178261998	8.297213969	2.17E-05	0.000232252	root
3.2.1.166	-7.009868023	2.245991144	0.021762987	0.048358216	Not associated
3.2.1.18	-0.732561542	4.066472502	0.468876372	0.574820307	Not associated
3.2.1.20	-0.39006294	11.46225506	0.009949896	0.025555722	Not associated
3.2.1.21	-0.720922015	11.91868321	0.000600965	0.002995954	Not associated
3.2.1.22	-0.323997129	10.08773092	0.205362478	0.297629377	Not associated
3.2.1.23	-0.767347572	10.80819869	0.023762061	0.051364071	Not associated
3.2.1.24	0.74153403	9.211760426	0.066770392	0.118693158	Not associated
3.2.1.25	-1.330099024	9.720584541	2.63E-05	0.00027285	root
3.2.1.26	-1.189202135	7.303785062	0.027240054	0.057783001	Not associated
3.2.1.28	-2.930123344	8.161314395	1.18E-09	9.40E-08	root
3.2.1.3	-0.030641375	7.805094693	0.971888519	0.990872122	Not associated
3.2.1.31	-0.391191019	7.452033157	0.421996635	0.530341817	Not associated
3.2.1.35	0.077309068	5.978115847	0.884771717	0.924459853	Not associated
3.2.1.37	-2.10582336	9.572750067	1.41E-12	3.17E-10	root
3.2.1.39	-2.970585579	6.161653178	0.006795548	0.018736297	Not associated
3.2.1.4	-1.857106933	9.702022653	5.19E-06	7.23E-05	root
3.2.1.45	-2.096719894	6.709263279	0.001462078	0.005898422	root
3.2.1.50	-7.543881028	2.480516154	0.001084312	0.004635777	root
3.2.1.51	-2.298313973	9.149120265	7.75E-09	4.19E-07	root
3.2.1.52	-0.945233847	10.67114086	1.03E-06	1.98E-05	Not associated
3.2.1.54	3.314543243	3.525720811	0.000224612	0.001438153	soil
3.2.1.55	-1.539092871	10.45625091	4.03E-08	1.70E-06	root
3.2.1.58	-7.171285948	2.317035091	0.005054886	0.015075388	Not associated
3.2.1.65	-0.138465193	7.75902317	0.877234683	0.919351112	Not associated
3.2.1.67	-4.51403493	0.498295758	0.150052588	0.22906333	Not associated
3.2.1.78	-3.865037983	7.103225844	4.32E-06	6.21E-05	root
3.2.1.84	-0.112152008	2.027659286	1	1	Not associated
3.2.1.86	0.786106959	7.835108345	0.115733582	0.187477301	Not associated
3.2.1.91	-3.288871717	7.085384871	5.10E-07	1.19E-05	root
3.2.1.93	-4.011700995	5.55078329	0.000210564	0.001374261	root
3.2.2.-	0.261622074	10.0486131	0.163020145	0.245344795	Not associated
3.2.2.1	-0.751721631	9.076379248	0.01401523	0.033218554	Not associated
3.2.2.20	-0.606927531	8.644617223	0.086459591	0.147856844	Not associated
3.2.2.21	-0.240015105	10.01646264	0.218700974	0.310688766	Not associated
3.2.2.23	0.498287958	9.985615067	0.012767755	0.031248619	Not associated
3.2.2.26	-4.850804997	3.898599855	0.000513963	0.002680944	root
3.2.2.27	-0.490304331	8.85097386	0.124842981	0.198894891	Not associated
3.2.2.4	-0.797442911	10.06111824	0.000103001	0.000795169	Not associated
3.2.2.8	4.221928881	2.826893968	0.000172611	0.001165984	soil
3.2.2.9	-1.278101959	7.394769245	0.01302656	0.031746281	Not associated
3.3.1.1	0.448663361	11.19737095	0.005936155	0.016883673	Not associated
3.3.2.10	0.867626194	2.727232041	0.422672471	0.530467693	Not associated
3.3.2.6	1.066000268	4.464427968	0.174761127	0.260886499	Not associated
3.3.2.9	1.47858294	8.277035487	0.000298037	0.001758286	soil
3.4.-.-	-1.073973187	11.60097744	8.70E-09	4.35E-07	root
3.4.11.1	-0.074354202	10.84014653	0.659231146	0.747792845	Not associated
3.4.11.2	0.171587882	11.24546337	0.244057397	0.337829451	Not associated
3.4.11.5	-0.464977854	9.491933818	0.054907782	0.10168101	Not associated
3.4.13.-	-1.80004198	2.953880681	0.178852482	0.266112008	Not associated
3.4.15.1	-0.053334302	9.497579551	0.849323355	0.898540213	Not associated
3.4.16.4	-0.580987529	10.25423845	0.001403314	0.005710475	Not associated
3.4.19.13	-0.895295125	10.91165066	1.06E-06	2.01E-05	Not associated
3.4.21.-	0.693837133	9.239895835	0.036853348	0.073870732	Not associated
3.4.21.107	-0.795909291	6.557802265	0.215904597	0.307686826	Not associated
3.4.21.4	-5.818516495	3.884347184	0.000246595	0.00153737	root
3.4.21.53	0.291364337	11.68159976	0.047950667	0.09124134	Not associated
3.4.21.69	0	-0.430257436	1	1	Not associated
3.4.21.89	-0.141940607	9.63235306	0.528124174	0.634782704	Not associated
3.4.21.92	0.731910215	10.84330609	0.000138933	0.000998394	Not associated
3.4.23.36	-0.422643773	8.393071996	0.249828296	0.344406151	Not associated
3.4.24.-	-1.207547435	9.138147307	7.67E-05	0.000635458	root
3.4.24.11	1.954232551	7.194934196	0.000899638	0.00403791	soil
3.4.24.15	1.209011648	7.772333156	0.013450593	0.032334098	Not associated
3.4.24.25	0.740826205	5.501974681	0.29024504	0.391338372	Not associated
3.4.24.56	-4.385535295	4.00945802	0.010680797	0.027123604	Not associated
3.4.25.1	2.515289384	8.74774074	8.53E-07	1.80E-05	soil
3.5.1.-	0.457400108	7.988006731	0.242012856	0.335687237	Not associated
3.5.1.1	-0.725204564	7.987414541	0.113932113	0.185676106	Not associated
3.5.1.10	-0.848283572	9.837431935	0.000131564	0.000955607	Not associated
3.5.1.107	0.113647431	2.178145823	0.919678959	0.950639843	Not associated
3.5.1.108	-1.601818073	8.869509691	1.55E-05	0.00017332	root
3.5.1.11	-0.229645373	10.01789889	0.241151811	0.335181169	Not associated
3.5.1.16	-0.077964388	9.083348151	0.826264916	0.877743289	Not associated
3.5.1.18	0.061294669	9.836420341	0.756009037	0.827018793	Not associated
3.5.1.19	0.457397382	7.988006731	0.242642386	0.336215244	Not associated
3.5.1.2	-1.072220522	7.920305809	0.019349711	0.043766666	Not associated
3.5.1.24	-4.290733061	4.787097841	0.001541126	0.006052502	root
3.5.1.25	-0.889202779	9.130285066	0.002411647	0.008529151	Not associated
3.5.1.26	-4.05297282	6.571087678	2.90E-07	7.99E-06	root
3.5.1.3	6.499495117	1.247200405	0.000525002	0.002717539	soil
3.5.1.32	-0.649991876	10.0931124	0.005453418	0.015912672	Not associated
3.5.1.38	-3.280971034	5.681199891	8.66E-05	0.000693991	root
3.5.1.4	0.235650932	10.33997463	0.185800933	0.273737252	Not associated
3.5.1.41	-1.031231299	6.386248868	0.128788635	0.203263371	Not associated
3.5.1.44	-2.449394149	7.94118265	9.19E-07	1.87E-05	root
3.5.1.49	-0.526056755	7.018116361	0.355480198	0.461338855	Not associated
3.5.1.5	-1.16410835	10.20527052	3.80E-07	9.69E-06	root
3.5.1.53	-0.073938906	9.217302874	0.794819826	0.856301104	Not associated
3.5.1.54	-0.843951311	8.262337132	0.03698485	0.073998377	Not associated
3.5.1.56	-3.751689543	0.185420656	0.430359263	0.537352463	Not associated
3.5.1.59	4.005820867	3.622211865	8.07E-05	0.000660594	soil
3.5.1.6	-0.875742018	8.641325301	0.01698855	0.039300567	Not associated
3.5.1.68	-1.989770449	8.440082136	6.30E-06	8.43E-05	root
3.5.1.89	2.729638649	2.759468408	0.011575356	0.028694138	Not associated
3.5.1.96	-1.006268865	5.388368468	0.506023987	0.612579217	Not associated
3.5.2.10	-0.460438915	7.642749961	0.31493248	0.417950668	Not associated
3.5.2.14	1.077074403	10.56544075	1.94E-06	3.27E-05	soil
3.5.2.15	3.170292664	7.778071576	8.64E-09	4.35E-07	soil
3.5.2.17	-0.483271081	6.653465379	0.420677075	0.529175725	Not associated
3.5.2.2	0.371435632	9.913654624	0.092199484	0.1564843	Not associated
3.5.2.3	-0.185933753	10.95470732	0.235008657	0.329012119	Not associated
3.5.2.5	0.861715901	8.467333494	0.013727588	0.032824729	Not associated
3.5.2.6	-1.143883315	10.32956729	4.15E-07	1.02E-05	root
3.5.2.7	0.257264921	9.708218924	0.215345393	0.307538717	Not associated
3.5.2.9	-0.854593679	9.846570461	4.82E-05	0.000437062	Not associated
3.5.3.1	-0.952689629	8.97721476	0.00157685	0.006121622	Not associated
3.5.3.11	0.636208024	9.384256136	0.009750514	0.025187274	Not associated
3.5.3.12	-0.704469492	8.14418369	0.102642772	0.169523698	Not associated
3.5.3.13	-0.226107827	7.583278854	0.639122596	0.732983555	Not associated
3.5.3.23	-0.757364958	7.877136719	0.139658339	0.216622751	Not associated
3.5.3.3	3.880387921	5.221047041	1.33E-06	2.40E-05	soil
3.5.3.4	-0.157795121	7.073588915	0.787192472	0.853978318	Not associated
3.5.3.6	1.013696708	8.851308348	0.004612192	0.013939757	Not associated
3.5.3.7	-4.249666768	4.359192477	0.00157408	0.006121622	root
3.5.3.8	-1.213581508	7.781082257	0.014765046	0.034691439	Not associated
3.5.3.9	6.121516286	0.989762736	0.00159722	0.006182934	soil
3.5.4.-	0.592306181	7.364986139	0.187691126	0.275920252	Not associated
3.5.4.1	-1.132669521	9.052920409	0.000148475	0.001055735	root
3.5.4.10	0.377314549	10.72963613	0.021904404	0.048512869	Not associated
3.5.4.12	1.115396974	4.830587395	0.150272429	0.229140013	Not associated
3.5.4.13	0.440255279	9.629118747	0.046058617	0.088513786	Not associated
3.5.4.16	0.452314445	9.954654998	0.023611103	0.051119552	Not associated
3.5.4.19	0.113665658	8.465862754	0.732995487	0.809400553	Not associated
3.5.4.2	-0.878869567	9.054573224	0.008412697	0.022329182	Not associated
3.5.4.25	0.086344695	7.298756583	0.840027793	0.889402467	Not associated
3.5.4.26	-0.187070757	9.436876646	0.471687353	0.57774217	Not associated
3.5.4.27	1.609044926	3.119705621	0.091665427	0.155773575	Not associated
3.5.4.3	-1.030443206	9.275575414	0.001620671	0.006237967	root
3.5.4.4	0.688754491	10.36039784	0.000939634	0.004189587	Not associated
3.5.4.5	0.365805622	7.560223887	0.401009017	0.510677141	Not associated
3.5.4.9	0.063019162	9.791485851	0.762566582	0.832170801	Not associated
3.5.5.1	-1.088960445	7.16536864	0.03977549	0.078333363	Not associated
3.5.5.7	-0.566242795	3.91382171	0.565298121	0.669927861	Not associated
3.5.99.2	-0.785471221	4.568237468	0.475154866	0.580410691	Not associated
3.5.99.3	0.964400155	8.19989348	0.010871251	0.02745245	Not associated
3.5.99.4	0.050654115	6.392680645	0.916713599	0.948300209	Not associated
3.5.99.6	0.80622839	6.961499696	0.135960167	0.212349348	Not associated
3.5.99.7	0.56299593	8.438054412	0.123989096	0.197767732	Not associated
3.6.-.-	0.698757278	1.474601634	0.563711968	0.669810791	Not associated
3.6.1.-	-1.84154489	8.874228521	7.39E-08	2.76E-06	root
3.6.1.1	0.573002931	11.7736363	0.000767294	0.003599356	Not associated
3.6.1.11	-0.964016213	10.11875722	2.77E-05	0.000279703	Not associated
3.6.1.13	-0.957267694	8.000582822	0.032966912	0.06717692	Not associated
3.6.1.22	-0.537987664	8.9072022	0.077578749	0.134542863	Not associated
3.6.1.23	0.352986874	8.498785524	0.290796054	0.391690397	Not associated
3.6.1.27	-0.101389743	9.414420928	0.686941111	0.77145257	Not associated
3.6.1.3	2.29946133	7.538426065	4.04E-05	0.000380903	soil
3.6.1.31	-0.140372546	8.044745017	0.739612684	0.815687131	Not associated
3.6.1.40	-1.859238411	6.502949591	0.057984896	0.106292531	Not associated
3.6.1.41	-1.715698857	7.702379803	0.000267652	0.001628819	root
3.6.1.45	-8.874552303	3.750893411	5.54E-06	7.56E-05	root
3.6.1.54	-2.103214764	7.01731348	0.002518666	0.00881533	root
3.6.1.66	0.160083553	8.961591974	0.588408119	0.688855605	Not associated
3.6.1.7	0.007932255	5.540842694	0.97253622	0.990872122	Not associated
3.6.3.-	-0.60494287	12.2424387	0.000159572	0.001094321	Not associated
3.6.3.10	-6.271725787	1.539283029	0.007863437	0.020995066	Not associated
3.6.3.12	-1.555136206	10.07363741	0.000111585	0.000842183	root
3.6.3.14	0.275396997	12.64220658	0.071666132	0.126343834	Not associated
3.6.3.17	-0.719802279	11.75054143	4.18E-05	0.000389771	Not associated
3.6.3.20	-0.881679557	9.11442987	0.006311002	0.017725912	Not associated
3.6.3.21	-1.198960712	6.771114107	0.060585855	0.109573614	Not associated
3.6.3.25	-0.621768938	9.378724175	0.013386224	0.032294264	Not associated
3.6.3.27	0.3611083	10.18799975	0.054354852	0.10114794	Not associated
3.6.3.28	-1.090102518	8.533988157	0.007645194	0.020493367	Not associated
3.6.3.29	-0.7325003	8.375551201	0.061129205	0.110114075	Not associated
3.6.3.30	-0.805728811	9.808575277	0.001033679	0.004475961	Not associated
3.6.3.31	0.504470738	9.209277583	0.052262659	0.097709628	Not associated
3.6.3.32	-0.742169562	9.841089418	0.004237081	0.013405847	Not associated
3.6.3.34	-0.109913412	10.32212573	0.606325523	0.70373349	Not associated
3.6.3.40	3.331231294	1.501183203	0.02424867	0.052248729	Not associated
3.6.3.41	-1.654936789	7.751256455	0.000854256	0.003872819	root
3.6.3.44	0.127564477	3.77999954	0.874048687	0.917513423	Not associated
3.6.3.55	-1.781094268	3.50194496	0.056417335	0.103983383	Not associated
3.6.3.6	3.832426372	-0.035725603	0.22044662	0.31251142	Not associated
3.6.3.9	4.223047351	3.335817862	0.000157585	0.00108621	soil
3.6.4.-	0.228123586	12.51371694	0.102177536	0.168961874	Not associated
3.6.4.12	0.461520366	13.73552171	0.001491206	0.005967644	Not associated
3.6.4.13	-0.209695455	11.43409178	0.18326193	0.270897335	Not associated
3.6.4.6	-1.804621857	4.981240853	0.035324891	0.071229744	Not associated
3.7.1.-	5.269697898	2.440782922	0.000107929	0.000823889	soil
3.7.1.12	-0.870136522	5.775100054	0.278547814	0.378209142	Not associated
3.7.1.14	2.60718148	4.830707181	0.009181141	0.02389927	Not associated
3.7.1.2	1.401160369	8.472953682	0.000427842	0.002349652	soil
3.7.1.22	-0.128463733	9.417835094	0.630808246	0.724678521	Not associated
3.7.1.3	0.006258122	9.153128105	0.974606015	0.99223265	Not associated
3.7.1.5	-2.258056278	6.462635451	0.001314612	0.005498579	root
3.7.1.8	-3.81999883	2.295331152	0.014120419	0.033409257	Not associated
3.7.1.9	2.349408988	-0.292012136	0.8	0.85997357	Not associated
3.8.1.-	-1.488289952	7.142840934	0.031389065	0.064572835	Not associated
3.8.1.2	-0.610369788	8.938736602	0.055829176	0.103180871	Not associated
3.8.1.3	-1.18909776	6.790778894	0.051420784	0.096822061	Not associated
3.8.1.5	-0.804838584	8.058890777	0.051569044	0.096898162	Not associated
3.8.1.8	-1.962631029	6.090022046	0.018302948	0.041910649	Not associated
4.-.-.-	-1.740647722	6.188348067	0.02286995	0.050157958	Not associated
4.1.1.-	-4.247261357	0.363157961	0.2288487	0.32246323	Not associated
4.1.1.11	0.410623415	7.613780319	0.341425939	0.445668061	Not associated
4.1.1.12	-3.18657262	3.556543358	0.026792388	0.057092298	Not associated
4.1.1.15	-0.779755336	5.805557135	0.410201135	0.519870294	Not associated
4.1.1.17	-1.062012911	9.348267366	0.000176603	0.001187017	root
4.1.1.18	-0.12512557	7.968691804	0.787618125	0.853978318	Not associated
4.1.1.19	-1.285545931	9.500277996	2.12E-07	6.65E-06	root
4.1.1.2	-7.348777101	2.397042207	0.003520318	0.011487802	Not associated
4.1.1.20	-0.380339551	10.65180804	0.027087525	0.05763031	Not associated
4.1.1.22	-3.157322205	3.292759019	0.010760366	0.027274397	Not associated
4.1.1.23	-0.265161909	9.093083038	0.342954331	0.447230986	Not associated
4.1.1.25	0.278269358	1.403950593	0.824351124	0.876927849	Not associated
4.1.1.28	1.50758982	8.667420394	3.86E-06	5.61E-05	soil
4.1.1.3	-3.781043462	7.241216667	3.87E-05	0.000373037	root
4.1.1.31	-0.781783046	10.43669806	6.66E-05	0.000569057	Not associated
4.1.1.32	1.162193087	10.52324044	8.51E-05	0.000688607	soil
4.1.1.36	0.21907515	9.686339882	0.299440439	0.401792589	Not associated
4.1.1.37	0.043702784	9.897714835	0.817561155	0.873142388	Not associated
4.1.1.39	-1.326525588	7.970490019	0.004447657	0.013594536	Not associated
4.1.1.4	3.77555626	5.234238903	4.58E-06	6.51E-05	soil
4.1.1.44	-0.781856387	7.939903382	0.075866981	0.132340881	Not associated
4.1.1.45	-0.250313433	7.758461741	0.582509514	0.684917627	Not associated
4.1.1.47	-0.580009677	8.68688212	0.092718782	0.156971272	Not associated
4.1.1.48	-0.261195653	9.274439124	0.314469003	0.417745942	Not associated
4.1.1.49	0.154991453	9.840507692	0.493234404	0.600324036	Not associated
4.1.1.5	1.028876462	4.023129383	0.230949043	0.325012664	Not associated
4.1.1.50	-0.938018891	7.328241688	0.057246773	0.105225021	Not associated
4.1.1.55	-1.27391976	5.031335257	0.180293952	0.267890595	Not associated
4.1.1.61	-2.718013528	1.466468221	0.088339849	0.150619718	Not associated
4.1.1.65	-1.218012065	8.782277632	0.001057773	0.00456566	root
4.1.1.68	-1.194859343	6.123505708	0.112193065	0.183724644	Not associated
4.1.1.7	-1.97408395	6.035466342	0.005704844	0.016433636	Not associated
4.1.1.73	-0.944285194	9.205091522	0.000655423	0.003162416	Not associated
4.1.1.74	1.997257025	3.49715009	0.065966973	0.11757438	Not associated
4.1.1.75	5.449028957	0.598476392	0.010041477	0.02568662	Not associated
4.1.1.77	-0.850796699	3.415621717	0.382324115	0.492133663	Not associated
4.1.1.8	-1.718397609	6.106129653	0.020418727	0.045823421	Not associated
4.1.1.81	-4.10472424	4.694097843	0.000659471	0.003170623	root
4.1.1.82	-7.387626371	2.426166453	0.01890715	0.043075143	Not associated
4.1.1.86	-0.372639737	6.607520533	0.658799988	0.747792845	Not associated
4.1.1.9	-2.016293649	7.491295651	0.000297281	0.001758286	root
4.1.1.96	-2.085302617	7.949834373	0.003329438	0.011024682	Not associated
4.1.1.98	-1.626021053	9.405601895	7.56E-07	1.62E-05	root
4.1.2.13	-0.058024988	10.64030406	0.743073698	0.81816835	Not associated
4.1.2.14	-1.157615299	8.404547713	0.004301465	0.013452035	Not associated
4.1.2.17	-0.426564292	6.508907415	0.507915893	0.613279105	Not associated
4.1.2.19	1.388944604	8.569627495	0.010680649	0.027123604	Not associated
4.1.2.20	-1.2866608	6.230476148	0.06252363	0.11217719	Not associated
4.1.2.21	-2.255660063	7.518873243	2.44E-05	0.000255268	root
4.1.2.22	0.675932941	7.606112545	0.115605925	0.187477301	Not associated
4.1.2.25	-0.208722099	7.981246326	0.62389346	0.719795102	Not associated
4.1.2.27	2.205780481	5.898708865	0.005378399	0.015796123	Not associated
4.1.2.4	1.505765291	9.498416746	3.76E-06	5.58E-05	soil
4.1.2.40	0.296089746	5.227954349	0.675234898	0.762744438	Not associated
4.1.2.43	3.198523962	3.907923397	0.00338208	0.011171615	Not associated
4.1.2.5	-0.010839453	9.650724935	0.9700813	0.989863925	Not associated
4.1.2.50	-1.66724171	6.854818954	0.004181584	0.013292519	Not associated
4.1.2.52	-0.724045497	8.141386386	0.082796709	0.142525112	Not associated
4.1.2.8	3.110875947	0.518848684	0.070582519	0.124812805	Not associated
4.1.2.9	0.67593119	7.606112545	0.116216981	0.187983112	Not associated
4.1.3.-	-0.285273319	9.5168652	0.231675044	0.325400688	Not associated
4.1.3.1	-0.387095673	10.26226366	0.040460743	0.079220962	Not associated
4.1.3.24	0.499071386	3.263264824	0.620383299	0.717690615	Not associated
4.1.3.25	0.49908748	3.263264824	0.620475676	0.717690615	Not associated
4.1.3.27	-0.46220553	10.78403544	0.004385764	0.013472638	Not associated
4.1.3.3	-1.202855396	5.378509379	0.116374674	0.187983112	Not associated
4.1.3.30	0.039147476	8.422290021	0.90178784	0.937887122	Not associated
4.1.3.34	0.699229694	9.866572701	0.000701415	0.003313328	Not associated
4.1.3.36	2.284789805	8.807212125	8.67E-06	0.000109504	soil
4.1.3.38	-0.888954705	8.228822317	0.033986283	0.068942144	Not associated
4.1.3.39	0.899114854	6.287696947	0.140361317	0.217214363	Not associated
4.1.3.4	-0.163199641	9.437209119	0.535952848	0.642477638	Not associated
4.1.3.40	-1.952906809	5.40262434	0.098778371	0.164288892	Not associated
4.1.3.42	-1.157615219	8.404547713	0.00429341	0.013452035	Not associated
4.1.99.1	0.680141099	6.81557975	0.35339105	0.459068565	Not associated
4.1.99.12	0.373445857	10.55988162	0.024121209	0.052057114	Not associated
4.1.99.17	-0.318394077	10.80188256	0.054942367	0.10168101	Not associated
4.1.99.19	-1.256810674	2.301078379	0.377829281	0.48706809	Not associated
4.1.99.2	4.157696165	0.066770764	0.11646326	0.187983112	Not associated
4.2.1.-	-0.544638734	8.008804129	0.188015166	0.276096184	Not associated
4.2.1.1	-0.702940944	9.829111895	0.000843266	0.003848827	Not associated
4.2.1.10	-0.292438149	8.633700805	0.408708618	0.518465111	Not associated
4.2.1.104	-2.234906335	5.59234823	0.009209962	0.02392819	Not associated
4.2.1.107	-5.923949237	1.287624087	0.009582905	0.024801732	Not associated
4.2.1.108	-0.764534402	5.755038813	0.335116579	0.439063349	Not associated
4.2.1.109	-1.584307875	5.890967837	0.028662144	0.060170758	Not associated
4.2.1.11	0.430604027	10.84608615	0.008601569	0.022688333	Not associated
4.2.1.113	1.847700649	7.736463059	0.001507301	0.005968419	soil
4.2.1.12	-0.937526518	10.43929841	9.52E-07	1.89E-05	Not associated
4.2.1.126	-0.853585246	7.720458302	0.09339496	0.157918137	Not associated
4.2.1.129	-1.418329904	5.723155021	0.130190612	0.204595235	Not associated
4.2.1.140	-1.180950415	0.470254956	0.686624319	0.77145257	Not associated
4.2.1.147	0.313433289	4.387023242	0.692168759	0.775311099	Not associated
4.2.1.151	-3.680962913	4.744449008	0.002110056	0.007683788	root
4.2.1.17	-0.138216738	12.31230249	0.346249134	0.450657592	Not associated
4.2.1.18	-1.204623511	7.573613903	0.01247835	0.030651364	Not associated
4.2.1.19	-0.12921269	9.535921357	0.585957806	0.687774975	Not associated
4.2.1.2	0.17426875	11.45395931	0.267508162	0.365793043	Not associated
4.2.1.20	0.182953278	11.1904804	0.214143519	0.306470227	Not associated
4.2.1.22	0.992171699	9.720760875	0.001933983	0.007217654	Not associated
4.2.1.24	0.121136524	10.1543934	0.495510297	0.601468474	Not associated
4.2.1.25	-4.203279356	6.197562872	6.94E-06	9.10E-05	root
4.2.1.3	0.033226665	12.39064937	0.807300446	0.866293012	Not associated
4.2.1.32	5.904287447	5.384835666	1.22E-10	1.37E-08	soil
4.2.1.33	0.054220028	11.46871835	0.719363329	0.80054354	Not associated
4.2.1.35	0.054125087	11.46868163	0.721349112	0.801433101	Not associated
4.2.1.40	-0.700758653	9.256531138	0.031046616	0.064134524	Not associated
4.2.1.41	-1.26450338	8.539285944	0.001892254	0.007101207	root
4.2.1.42	-1.928335852	8.683771581	3.41E-06	5.23E-05	root
4.2.1.44	-0.650401185	8.487552181	0.074027783	0.129716647	Not associated
4.2.1.45	-2.088590311	7.221430446	0.000475859	0.002541051	root
4.2.1.46	0.37242206	10.50152342	0.027244834	0.057783001	Not associated
4.2.1.47	0.309347552	9.034712662	0.257368241	0.354077896	Not associated
4.2.1.49	0.515175613	11.19976206	0.00181982	0.006886458	Not associated
4.2.1.51	-0.316473744	9.551747733	0.186555926	0.274550171	Not associated
4.2.1.57	-1.722190305	4.785379644	0.127984309	0.202740996	Not associated
4.2.1.59	-0.94083173	9.160808255	0.003839647	0.012321528	Not associated
4.2.1.6	-1.126286039	9.266333386	7.39E-05	0.000615893	root
4.2.1.7	-1.949629877	9.080753159	2.00E-10	2.08E-08	root
4.2.1.70	-0.142758348	6.918551024	0.853174972	0.900340307	Not associated
4.2.1.75	1.163251371	9.605063265	1.06E-05	0.00012883	soil
4.2.1.79	0.277029204	8.098570795	0.533953635	0.640649522	Not associated
4.2.1.8	-1.825702081	8.445672603	0.00029748	0.001758286	root
4.2.1.80	-1.830311526	6.511855362	0.004132255	0.013166688	Not associated
4.2.1.83	-1.85993503	7.0438429	0.00107531	0.004626574	root
4.2.1.84	-1.087122088	7.141413139	0.038386598	0.075930152	Not associated
4.2.1.9	-0.459107552	12.19341852	0.002248448	0.008122066	Not associated
4.2.1.90	-2.925290767	6.82903378	1.05E-05	0.00012883	root
4.2.1.91	-4.524463688	2.848162589	0.002490715	0.008762906	root
4.2.1.99	-2.17040327	9.402714996	9.69E-12	1.19E-09	root
4.2.2.2	-3.478303155	8.166188947	1.92E-12	3.25E-10	root
4.2.2.3	-3.15878204	7.196146197	7.26E-06	9.43E-05	root
4.2.2.6	-3.719417583	6.261584301	6.76E-07	1.52E-05	root
4.2.3.1	0.648541782	10.77159653	0.000127345	0.000929965	Not associated
4.2.3.12	-1.667245546	6.854818954	0.004348838	0.013472638	Not associated
4.2.3.3	-2.614494257	6.80176221	0.00025713	0.001586222	root
4.2.3.4	-0.209607378	9.805484873	0.31215729	0.415492117	Not associated
4.2.3.5	0.446684419	10.15797628	0.013065087	0.031746281	Not associated
4.2.99.-	-7.652870575	2.587337383	0.000674332	0.003230575	root
4.2.99.18	0.489863056	10.9986095	0.001458876	0.005898422	Not associated
4.2.99.20	3.391713278	5.750160763	1.08E-05	0.000129685	soil
4.3.1.1	-0.672094485	8.550605523	0.098865188	0.164288892	Not associated
4.3.1.12	-0.833155243	9.056427488	0.009079393	0.023680038	Not associated
4.3.1.17	-0.707708435	9.862626107	0.001486804	0.005967644	Not associated
4.3.1.18	-2.906475843	6.04626933	0.000632496	0.003096022	root
4.3.1.19	-0.388295613	10.78172254	0.017587193	0.040408669	Not associated
4.3.1.2	-0.935518794	3.667584348	0.401057325	0.510677141	Not associated
4.3.1.24	-0.729973692	0.410212098	0.790249101	0.853978318	Not associated
4.3.1.3	-0.056778875	10.69118701	0.748907836	0.822580883	Not associated
4.3.1.4	7.293225223	1.853400713	2.85E-05	0.000283003	soil
4.3.1.7	-1.391803525	7.308073991	0.023155686	0.050456987	Not associated
4.3.2.1	-0.074723463	10.63298336	0.654257541	0.7440252	Not associated
4.3.2.2	0.485552094	10.85323563	0.001941036	0.007217654	Not associated
4.3.2.3	-1.759968502	6.907548467	0.009058406	0.023671	Not associated
4.3.3.2	-0.595223852	3.874496343	0.645022491	0.738496089	Not associated
4.3.3.6	2.253399006	9.635435035	2.91E-06	4.68E-05	soil
4.3.3.7	-0.699760108	10.74610353	0.000939126	0.004189587	Not associated
4.4.1.1	-0.649780298	7.922220772	0.148994376	0.227963083	Not associated
4.4.1.11	-0.001040087	8.98770556	0.993713626	1	Not associated
4.4.1.15	-1.12364079	5.631346829	0.146683603	0.224992399	Not associated
4.4.1.16	0.563685531	10.32901933	0.001307051	0.005498579	Not associated
4.4.1.19	2.406473365	4.999688664	0.001362292	0.00563091	soil
4.4.1.22	0.539973067	5.041342157	0.449526681	0.555221543	Not associated
4.4.1.5	-0.603410134	9.169746715	0.047715204	0.090923619	Not associated
4.4.1.8	-0.744473651	9.081157529	0.01394023	0.033157132	Not associated
4.6.1.1	0.338521919	11.34921772	0.029650216	0.061989424	Not associated
4.6.1.13	0	-0.430257436	1	1	Not associated
4.6.1.2	4.405515594	5.836244416	5.34E-06	7.36E-05	soil
4.99.1.1	-0.157179722	9.543989922	0.529105518	0.635396937	Not associated
4.99.1.3	-0.419962759	4.921008919	0.668292129	0.756166388	Not associated
4.99.1.4	-0.814766641	9.81184235	0.000618174	0.003048004	Not associated
5.-.-.-	-0.392423819	1.442588687	0.823519678	0.876733716	Not associated
5.1.1.1	-0.096449315	9.90525281	0.658554992	0.747792845	Not associated
5.1.1.13	0.291580091	8.627262136	0.376045204	0.485231205	Not associated
5.1.1.17	1.573742269	5.885909272	0.025538457	0.054852871	Not associated
5.1.1.3	0.611869016	9.360268032	0.012178098	0.030023013	Not associated
5.1.1.4	0.030364747	8.357305639	0.923794424	0.952707074	Not associated
5.1.1.7	-0.577872766	9.261548334	0.034140296	0.069150734	Not associated
5.1.1.8	-0.561172727	6.310384753	0.413382111	0.522920629	Not associated
5.1.2.2	-0.972201364	9.682878258	7.09E-05	0.000595124	Not associated
5.1.2.3	-0.379438421	10.31903055	0.041375547	0.080834929	Not associated
5.1.3.-	-0.678500962	3.152182071	0.648498289	0.740426564	Not associated
5.1.3.1	0.174669971	9.564663311	0.437837031	0.544675717	Not associated
5.1.3.10	-1.046861553	8.663862404	0.004344275	0.013472638	Not associated
5.1.3.13	0.269393878	8.621312581	0.416726534	0.525811312	Not associated
5.1.3.14	-0.54187051	8.391132328	0.163078924	0.245344795	Not associated
5.1.3.15	-3.269320082	7.470033308	6.57E-09	3.70E-07	root
5.1.3.18	-0.678542764	3.152182071	0.648128788	0.740426564	Not associated
5.1.3.2	0.034010365	11.25048409	0.809262729	0.866511836	Not associated
5.1.3.20	-2.174308123	5.628754285	0.012050013	0.029816059	Not associated
5.1.3.3	-0.421371689	8.824766311	0.218353438	0.310521574	Not associated
5.1.3.4	0.863035969	7.319827981	0.098314517	0.16377671	Not associated
5.1.3.7	0.650129795	4.390701651	0.450717877	0.556091188	Not associated
5.1.3.8	0.659376598	3.16670452	0.456447053	0.562133062	Not associated
5.1.3.9	-1.630575124	5.074150066	0.109145916	0.179387022	Not associated
5.1.99.1	2.044317637	7.279693709	3.34E-05	0.000327465	soil
5.1.99.4	0.717150372	8.593069425	0.034449989	0.069673557	Not associated
5.2.1.1	-1.821808893	6.923940971	0.001497449	0.005967644	root
5.2.1.2	-1.288372561	8.07266477	0.003035243	0.010231657	Not associated
5.2.1.4	0	-0.430257436	1	1	Not associated
5.3.1.-	-0.715933188	8.253008908	0.073709754	0.129592795	Not associated
5.3.1.1	0.030315376	9.505380653	0.892062922	0.929203553	Not associated
5.3.1.12	-1.581178168	8.976484514	5.21E-05	0.000459686	root
5.3.1.14	0.157381882	8.873925476	0.626293834	0.721332455	Not associated
5.3.1.16	-0.897547446	9.344405728	0.002638524	0.009116742	Not associated
5.3.1.17	-1.556094327	8.740099094	2.78E-05	0.000279703	root
5.3.1.22	-1.416149888	8.746200884	0.000403027	0.002240698	root
5.3.1.23	-1.058076861	7.586436582	0.024640227	0.053007877	Not associated
5.3.1.24	0.095121386	8.816300181	0.750073454	0.823191906	Not associated
5.3.1.25	3.113218043	1.106223003	0.021946706	0.048527004	Not associated
5.3.1.26	-6.300795506	1.701035762	0.05654247	0.10407204	Not associated
5.3.1.27	0.994649999	2.702714506	0.307202348	0.410705639	Not associated
5.3.1.28	0.417413865	7.733140559	0.327800858	0.431216124	Not associated
5.3.1.30	-0.319196765	8.220748197	0.417224076	0.525811312	Not associated
5.3.1.4	0.553074752	8.459545548	0.206316599	0.297998894	Not associated
5.3.1.5	-0.111752843	10.39024357	0.564976967	0.669927861	Not associated
5.3.1.6	0.017469735	9.261446759	0.938370729	0.964059966	Not associated
5.3.1.8	-0.725687575	9.329950471	0.00676093	0.01867897	Not associated
5.3.1.9	0.003674625	10.62496835	0.976366943	0.993276913	Not associated
5.3.2.6	-1.900847485	6.585584685	0.005000677	0.014979855	Not associated
5.3.3.-	-1.194875382	6.123505708	0.113149466	0.1850665	Not associated
5.3.3.1	-2.223863734	4.710288429	0.013287377	0.032113141	Not associated
5.3.3.10	-1.653604615	6.359657915	0.013783043	0.0328991	Not associated
5.3.3.14	-1.651158569	7.727966956	0.003576798	0.011615994	Not associated
5.3.3.4	0.277279363	4.705551231	0.720678197	0.801346703	Not associated
5.3.3.8	-2.21732929	6.687376288	0.013473921	0.032334098	Not associated
5.4.2.10	0.041190906	10.26606382	0.811738739	0.867609997	Not associated
5.4.2.11	0.229774362	10.65829185	0.159094882	0.24096097	Not associated
5.4.2.2	0.238453684	10.12778534	0.203108177	0.295052846	Not associated
5.4.2.6	-0.941299774	5.160644683	0.24161975	0.335486415	Not associated
5.4.2.7	-0.140640426	8.17040291	0.74253488	0.81816835	Not associated
5.4.2.8	0.516643715	10.83919782	0.001101157	0.004678186	Not associated
5.4.2.9	5.06664241	4.575768218	2.06E-07	6.64E-06	soil
5.4.3.2	1.175959878	9.329585325	2.27E-06	3.75E-05	soil
5.4.3.3	2.918797396	8.853113829	2.81E-07	7.90E-06	soil
5.4.3.8	0.662561193	10.46998262	0.000168271	0.001148149	Not associated
5.4.4.2	2.446183701	8.18191102	2.19E-09	1.56E-07	soil
5.4.99.1	1.315539783	5.996863436	0.114437136	0.186127429	Not associated
5.4.99.16	0.856576965	11.33552146	4.48E-09	2.75E-07	Not associated
5.4.99.17	-1.418337491	5.723155021	0.130780619	0.205208614	Not associated
5.4.99.18	0.05038958	9.014606241	0.850012206	0.898565329	Not associated
5.4.99.2	0.99264031	12.28862603	6.38E-05	0.000548788	Not associated
5.4.99.5	0.418632189	7.687379149	0.322102367	0.426627742	Not associated
5.4.99.60	-0.918594587	7.164139319	0.0765845	0.133160438	Not associated
5.4.99.61	-0.918589651	7.164139319	0.075917234	0.132340881	Not associated
5.4.99.62	-2.363561079	3.423229223	0.032496906	0.066419546	Not associated
5.4.99.7	0	-0.430257436	1	1	Not associated
5.4.99.8	-0.977031527	1.959230123	0.600268659	0.698650788	Not associated
5.5.1.1	-0.687541999	8.567660402	0.071471722	0.126219995	Not associated
5.5.1.2	-1.707082395	8.465967631	1.27E-05	0.000145237	root
5.5.1.4	1.673779976	10.00917179	1.09E-06	2.02E-05	soil
5.5.1.7	-1.214970479	7.139689778	0.033149381	0.067447008	Not associated
6.1.1.1	0.187534999	10.31140506	0.27218739	0.370720668	Not associated
6.1.1.10	0.284535422	10.9465635	0.060345906	0.109325433	Not associated
6.1.1.11	0.269163226	10.41248259	0.113534547	0.185471793	Not associated
6.1.1.12	0.384085828	11.26404754	0.011008657	0.02772755	Not associated
6.1.1.13	-1.32158443	5.407633328	0.12154716	0.195024006	Not associated
6.1.1.14	-0.119768969	11.45762517	0.412557827	0.522367033	Not associated
6.1.1.15	0.513238853	11.00420874	0.00065472	0.003162416	Not associated
6.1.1.16	0.51223839	10.76201944	0.001609787	0.006213777	Not associated
6.1.1.17	0.176069418	10.96137435	0.240335148	0.334560496	Not associated
6.1.1.18	-1.446347469	8.9702814	3.54E-06	5.31E-05	root
6.1.1.19	0.195695006	10.92348839	0.188430199	0.276405211	Not associated
6.1.1.2	0.078991613	10.33767606	0.643111819	0.736933051	Not associated
6.1.1.20	0.228653465	11.70862548	0.098216372	0.16377671	Not associated
6.1.1.21	0.026685752	10.37545881	0.870223016	0.914207849	Not associated
6.1.1.22	-0.568715324	7.778566888	0.211590456	0.303459348	Not associated
6.1.1.23	2.351716676	6.662645942	0.00082232	0.00380464	soil
6.1.1.24	5.534030709	4.208058987	3.36E-08	1.51E-06	soil
6.1.1.3	0.412068245	11.44854192	0.0069672	0.018965382	Not associated
6.1.1.4	0.339798418	11.69688214	0.025643514	0.054991092	Not associated
6.1.1.5	0.363310154	11.90914412	0.013474535	0.032334098	Not associated
6.1.1.6	-0.228172512	10.93728592	0.127051168	0.201936621	Not associated
6.1.1.7	0.275336584	11.57729823	0.047716392	0.090923619	Not associated
6.1.1.9	0.309663923	11.60530365	0.02326591	0.05061553	Not associated
6.2.1.-	0.965554121	9.404688656	0.002320791	0.008272792	Not associated
6.2.1.1	0.259122002	11.89271524	0.059841477	0.108810007	Not associated
6.2.1.12	-0.955087452	6.526969958	0.128079445	0.202740996	Not associated
6.2.1.13	-1.117094408	5.443842722	0.155946681	0.236723558	Not associated
6.2.1.14	-2.263398178	6.576359116	0.001829932	0.006886458	root
6.2.1.16	-0.288378008	9.309725099	0.327518629	0.431216124	Not associated
6.2.1.17	-0.157103558	9.235799463	0.567998546	0.671949243	Not associated
6.2.1.2	-4.514532448	0.498295758	0.149243438	0.228085842	Not associated
6.2.1.20	-1.90223889	8.093120359	0.000358663	0.002022446	root
6.2.1.25	-0.526635069	7.293651202	0.314222714	0.417745942	Not associated
6.2.1.26	1.432614697	7.399972139	0.005911559	0.016849189	Not associated
6.2.1.3	0.176505477	12.04832297	0.262121877	0.359900068	Not associated
6.2.1.30	-0.096419678	8.960068439	0.764257907	0.833343367	Not associated
6.2.1.32	0.19275555	7.376161111	0.668895953	0.756216262	Not associated
6.2.1.5	0.424636052	11.61529144	0.005211193	0.015338392	Not associated
6.2.1.9	-0.207952406	5.941034459	0.794216122	0.856301104	Not associated
6.3.1.10	-1.611600623	7.944774953	0.000406225	0.002249223	root
6.3.1.2	0.278568653	12.5538891	0.04631206	0.088874423	Not associated
6.3.1.5	-0.13663492	9.116189338	0.648210836	0.740426564	Not associated
6.3.1.8	-3.132121985	3.231417191	0.016013317	0.037235786	Not associated
6.3.2.1	-0.044190388	9.158232322	0.878743279	0.9195834	Not associated
6.3.2.10	-0.118497045	9.884862494	0.56507818	0.669927861	Not associated
6.3.2.12	0.068753344	9.777991765	0.733313306	0.809400553	Not associated
6.3.2.13	-0.098400322	10.15455371	0.600394941	0.698650788	Not associated
6.3.2.17	0.068751081	9.777991765	0.732617527	0.809400553	Not associated
6.3.2.19	0	-0.430257436	1	1	Not associated
6.3.2.2	-1.248450938	10.05585011	5.57E-10	5.02E-08	root
6.3.2.3	-0.805999962	9.686758559	0.003017615	0.010231657	Not associated
6.3.2.39	1.187746751	3.611586946	0.184835732	0.272910463	Not associated
6.3.2.4	0.525059377	10.12393702	0.004687979	0.014137186	Not associated
6.3.2.43	4.29635179	2.808745683	0.000270333	0.001637759	soil
6.3.2.5	0.219075244	9.686339882	0.299485668	0.401792589	Not associated
6.3.2.6	0.380986506	10.12916146	0.037467548	0.074658786	Not associated
6.3.2.8	-0.113801122	10.51853868	0.520409875	0.626893997	Not associated
6.3.2.9	0.006393871	9.937629342	0.967170681	0.987639901	Not associated
6.3.3.1	0.222472925	10.11363711	0.225165166	0.317866394	Not associated
6.3.3.2	-0.632467122	7.855277649	0.178549424	0.265953993	Not associated
6.3.3.3	-2.689100939	7.216841287	3.45E-06	5.23E-05	root
6.3.4.13	0.065210356	10.12841204	0.718000331	0.799685447	Not associated
6.3.4.14	0.450890947	11.30865173	0.004216703	0.013372691	Not associated
6.3.4.15	-0.827593006	8.558243656	0.021011634	0.046920194	Not associated
6.3.4.18	-0.050492361	9.714259362	0.820766894	0.875497751	Not associated
6.3.4.2	0.618278897	11.07921583	3.79E-05	0.000368461	Not associated
6.3.4.21	-0.02334215	10.06586507	0.909162312	0.942714866	Not associated
6.3.4.3	0.666846925	9.276037552	0.007180637	0.019363356	Not associated
6.3.4.4	0.30793081	10.92854195	0.042122597	0.081529553	Not associated
6.3.4.5	0.343365669	11.0618116	0.046952701	0.089721499	Not associated
6.3.4.6	-1.259164149	7.91197301	0.032319887	0.066258221	Not associated
6.3.5.1	0.162397954	10.52730136	0.317629899	0.421116774	Not associated
6.3.5.10	-0.905173856	8.992646196	0.003673028	0.011843106	Not associated
6.3.5.11	-1.110310453	8.20864651	0.007156367	0.019336504	Not associated
6.3.5.2	0.362729918	11.37310031	0.017177724	0.03966179	Not associated
6.3.5.3	0.239129201	11.92493478	0.087600732	0.149618949	Not associated
6.3.5.4	-0.647676581	10.52445203	0.000125869	0.000924178	Not associated
6.3.5.5	0.414158953	12.53003898	0.007714807	0.020639017	Not associated
6.3.5.6	0.115408366	12.07661916	0.396951799	0.50784269	Not associated
6.3.5.7	0.115408462	12.07661916	0.39756956	0.508151822	Not associated
6.3.5.9	-1.110313252	8.20864651	0.007286091	0.019569601	Not associated
6.4.1.1	0.298573628	11.08604082	0.086395537	0.147856844	Not associated
6.4.1.2	0.251559792	12.09315803	0.073861179	0.129592795	Not associated
6.4.1.3	0.993813336	12.35615936	1.36E-06	2.41E-05	Not associated
6.4.1.4	0.302422543	11.42687131	0.037026575	0.073998377	Not associated
6.4.1.5	-0.55085906	7.705829121	0.238027199	0.332205316	Not associated
6.5.1.1	0.537250961	12.2361818	9.63E-05	0.000760548	Not associated
6.5.1.2	0.390840633	10.98879959	0.006846803	0.018839168	Not associated
6.5.1.6	6.455013709	1.207744354	0.000829827	0.003826268	soil
6.5.1.7	6.455046493	1.207744354	0.000847128	0.003853435	soil
6.6.1.1	1.844513962	9.296563551	1.25E-05	0.000144606	soil
6.6.1.2	-0.415636225	11.33263389	0.008898714	0.023298766	Not associated
